# Supplementary material for: A second monoclinic polymorph of methyl 4-hydroxy­benzoate
Source: Acta Crystallogr Sect E Struct Rep Online. 2008 Jun 13;64(Pt 7):o1255. doi: 10.1107/S1600536808017327 (PMC2961691; doi:10.1107/S1600536808017327)
Supplement: Supplementary file 1 [file e-64-o1255-sup1.cif]

##############################################################################
###                                                                        ###
###        Electronic paper (Acta Crystallographica Section E)             ###
###                                                                        ###
##############################################################################
#                                                                            #
# This CIF contains the data in a paper accepted for publication in Acta     #
# Crystallographica Section E. It conforms to the requirements of Notes      #
# for Authors for Section E, and has been peer reviewed under the auspices   #
# of the IUCr Commission on Journals.                                        #
#                                                                            #
# Full details of the Crystallographic Information File format               #
# are given in the paper "The Crystallographic Information File (CIF):       #
# a New Standard Archive File for Crystallography" by S. R. Hall, F. H.      #
# Allen and I. D. Brown [Acta Cryst. (1991), A47, 655-685].                  #
#                                                                            #
# The current version of the core CIF dictionary is obtainable from          #
# ftp://ftp.iucr.org/pub/cif_core.dic. The current version number is 2.4.    #
#                                                                            #
# Software is freely available for graphical display of the structure(s) in  #
# this CIF.  For information consult the CIF home page http://www.iucr.org/  #
# cif/home.html                                                              #
#                                                                            #
# This file may be used for bona fide research purposes within the           #
# scientific community so long as proper attribution is given to the journal # 
# article from which it was obtained.                                        #
#                                                                            #
##############################################################################
                                             
data_global
_audit_creation_method     'form.cif (version 2.0)'
_journal_data_validation_number     ?
_journal_date_recd_electronic     2008-05-31
_journal_date_accepted     2008-06-09
_journal_name_full     'Acta Crystallographica, Section E'
_journal_year     2008
_journal_volume     64
_journal_issue      7
_journal_page_first     o1255
_journal_page_last     o1255
_journal_paper_category     QO
_journal_coeditor_code     CI2607
_publ_contact_author_name     'Prof. Fun Hoong Kun'
_publ_contact_author_address
;
      X-ray Crystallography Unit
      School of Physics
      Universiti Sains Malaysia
      11800 USM, Penang
      MALAYSIA
;
_publ_contact_author_email     hkfun@usm.my
_publ_contact_author_fax     '604 6579150'
_publ_contact_author_phone     '604 6533652'
_publ_section_title
;
A second monoclinic polymorph of methyl 4-hydroxybenzoate
;
loop_
    _publ_author_name
    _publ_author_footnote
    _publ_author_address
    'Hoong-Kun Fun' .
;     X-ray Crystallography Unit
      School of Physics
      Universiti Sains Malaysia
      11800 USM, Penang
      Malaysia
;
    'Samuel Robinson Jebas'
;
      Permanent address: Department of Physics,
      Karunya University,
      Karunya Nagar,
      Coimbatore 641 114,
      India.
;
;
      X-ray Crystallography Unit
      School of Physics
      Universiti Sains Malaysia
      11800 USM, Penang
      Malaysia
;
data_I
_audit_creation_method     SHELXL-97
_chemical_name_systematic
;
methyl 4-hydroxybenzoate
;
_chemical_name_common     'Methyl 4-hydroxybenzoate'
_chemical_formula_moiety     'C8 H8 O3'
_chemical_formula_sum     'C8 H8 O3'
_chemical_formula_iupac     'C8 H8 O3'
_chemical_formula_weight     152.14
_chemical_melting_point     ?
_symmetry_cell_setting     Monoclinic
_symmetry_space_group_name_H-M     'C c'
_symmetry_space_group_name_Hall     'C -2yc'
loop_
    _symmetry_equiv_pos_as_xyz
    'x, y, z'
    'x, -y, z+1/2'
    'x+1/2, y+1/2, z'
    'x+1/2, -y+1/2, z+1/2'
_cell_length_a     12.9708(4)
_cell_length_b     17.2485(7)
_cell_length_c     10.8428(3)
_cell_angle_alpha     90.00
_cell_angle_beta     119.2600(10)
_cell_angle_gamma     90.00
_cell_volume     2116.32(12)
_cell_formula_units_Z     12
_cell_measurement_reflns_used     6163
_cell_measurement_theta_min     2.31
_cell_measurement_theta_max     28.77
_cell_measurement_temperature     100.00(10)
_exptl_crystal_description     Block
_exptl_crystal_colour     purple
_exptl_crystal_size_max     0.29
_exptl_crystal_size_mid     0.27
_exptl_crystal_size_min     0.19
_exptl_crystal_density_diffrn     1.433
_exptl_crystal_density_meas     ?
_exptl_crystal_density_method     'not measured'
_exptl_crystal_F_000     960
_exptl_absorpt_coefficient_mu     0.110
_exptl_absorpt_correction_type     multi-scan
_exptl_absorpt_process_details     '(SADABS; Bruker, 2005)'
_exptl_absorpt_correction_T_min     0.9687
_exptl_absorpt_correction_T_max     0.9794
_exptl_special_details
;
The data was collected with the Oxford Cyrosystem Cobra low-temperature
attachment.
;
_diffrn_ambient_temperature     100.00(10)
_diffrn_radiation_type     MoK\a
_diffrn_radiation_wavelength     0.71073
_diffrn_radiation_source     'fine-focus sealed tube'
_diffrn_radiation_monochromator     graphite
_diffrn_measurement_device_type     'Bruker SMART APEXII CCD area-detector'
_diffrn_measurement_method     '\f and \w'
_diffrn_detector_area_resol_mean     .
_diffrn_reflns_number     25224
_diffrn_reflns_av_R_equivalents     0.0474
_diffrn_reflns_av_sigmaI/netI     0.0303
_diffrn_reflns_theta_min     2.15
_diffrn_reflns_theta_max     30.60
_diffrn_reflns_theta_full     30.60
_diffrn_measured_fraction_theta_max     0.999
_diffrn_measured_fraction_theta_full     0.999
_diffrn_reflns_limit_h_min     -18
_diffrn_reflns_limit_h_max     18
_diffrn_reflns_limit_k_min     -24
_diffrn_reflns_limit_k_max     24
_diffrn_reflns_limit_l_min     -15
_diffrn_reflns_limit_l_max     15
_diffrn_standards_number     0
_diffrn_standards_interval_count     .
_diffrn_standards_interval_time     .
_diffrn_standards_decay_%     ?
_refine_special_details
;
Refinement of <i>F</i>^2^ against ALL reflections. The weighted <i>R</i>-factor
<i>wR</i> and goodness of fit <i>S</i> are based on <i>F</i>^2^, conventional
<i>R</i>-factors <i>R</i> are based on <i>F</i>, with <i>F</i> set to zero for
negative <i>F</i>^2^. The threshold expression of <i>F</i>^2^ >
\s(<i>F</i>^2^) is used only for calculating <i>R</i>-factors(gt) <i>etc</i>.
and is not relevant to the choice of reflections for refinement.
<i>R</i>-factors based on <i>F</i>^2^ are statistically about twice as large
as those based on <i>F</i>, and <i>R</i>- factors based on ALL data will be
even larger.
;
_reflns_number_total     3278
_reflns_number_gt     2705
_reflns_threshold_expression     I>2\s(I)
_refine_ls_structure_factor_coef     Fsqd
_refine_ls_matrix_type     full
_refine_ls_R_factor_all     0.0542
_refine_ls_R_factor_gt     0.0425
_refine_ls_wR_factor_gt     0.1098
_refine_ls_wR_factor_ref     0.1163
_refine_ls_goodness_of_fit_ref     1.055
_refine_ls_restrained_S_all     1.055
_refine_ls_number_reflns     3278
_refine_ls_number_parameters     301
_refine_ls_number_restraints     2
_refine_ls_hydrogen_treatment     constr
_refine_ls_weighting_scheme     calc
_refine_ls_weighting_details
         'calc w=1/[\s^2^(Fo^2^)+(0.0693P)^2^+0.2705P] where P=(Fo^2^+2Fc^2^)/3'
_atom_sites_solution_hydrogens     geom
_atom_sites_solution_primary     direct
_atom_sites_solution_secondary     difmap
_refine_ls_shift/su_max     0.001
_refine_ls_shift/su_mean     <0.001
_refine_diff_density_max     0.402
_refine_diff_density_min     -0.237
_refine_ls_extinction_method     none
_refine_ls_extinction_coef     ?
loop_
    _atom_type_symbol
    _atom_type_description
    _atom_type_scat_dispersion_real
    _atom_type_scat_dispersion_imag
    _atom_type_scat_source
    'C' 'C' 0.0033 0.0016
                         'International Tables Vol C Tables 4.2.6.8 and 6.1.1.4'
    'H' 'H' 0.0000 0.0000
                         'International Tables Vol C Tables 4.2.6.8 and 6.1.1.4'
    'O' 'O' 0.0106 0.0060
                         'International Tables Vol C Tables 4.2.6.8 and 6.1.1.4'
_computing_data_collection     'APEX2 (Bruker, 2005)'
_computing_cell_refinement     'APEX2 (Bruker, 2005)'
_computing_data_reduction     'SAINT (Bruker, 2005)'
_computing_structure_solution     'SHELXTL (Sheldrick, 2008)'
_computing_structure_refinement     'SHELXTL (Sheldrick, 2008)'
_computing_molecular_graphics     'SHELXTL (Sheldrick, 2008)'
_computing_publication_material
;
SHELXTL (Sheldrick, 2008) and PLATON (Spek, 2003)
;
loop_
    _atom_site_type_symbol
    _atom_site_label
    _atom_site_fract_x
    _atom_site_fract_y
    _atom_site_fract_z
    _atom_site_U_iso_or_equiv
    _atom_site_adp_type
    _atom_site_calc_flag
    _atom_site_refinement_flags
    _atom_site_occupancy
    _atom_site_disorder_assembly
    _atom_site_disorder_group
    O O1A 0.29177(16) 0.36449(10) 0.60077(19) 0.0230(4) Uani d . 1 . .
    H H1A 0.2494 0.3725 0.5160 0.034 Uiso calc R 1 . .
    O O2A 0.66456(16) 0.08828(9) 0.82151(18) 0.0209(4) Uani d . 1 . .
    O O3A 0.57101(15) 0.06897(9) 0.58740(18) 0.0181(3) Uani d . 1 . .
    C C1A 0.3604(2) 0.30138(13) 0.6194(3) 0.0171(5) Uani d . 1 . .
    C C2A 0.4381(2) 0.27923(15) 0.7586(3) 0.0202(5) Uani d . 1 . .
    H H2A 0.4414 0.3072 0.8337 0.024 Uiso calc R 1 . .
    C C3A 0.5102(2) 0.21526(14) 0.7836(2) 0.0182(5) Uani d . 1 . .
    H H3A 0.5621 0.2005 0.8762 0.022 Uiso calc R 1 . .
    C C4A 0.5061(2) 0.17242(14) 0.6716(3) 0.0161(5) Uani d . 1 . .
    C C5A 0.4260(2) 0.19429(13) 0.5327(3) 0.0167(5) Uani d . 1 . .
    H H5A 0.4209 0.1657 0.4572 0.020 Uiso calc R 1 . .
    C C6A 0.3542(2) 0.25858(14) 0.5077(3) 0.0181(5) Uani d . 1 . .
    H H6A 0.3014 0.2731 0.4152 0.022 Uiso calc R 1 . .
    C C7A 0.58804(19) 0.10701(13) 0.7037(2) 0.0151(5) Uani d . 1 . .
    C C8A 0.6476(2) 0.00343(13) 0.6093(3) 0.0198(5) Uani d . 1 . .
    H H8A1 0.7280 0.0209 0.6512 0.030 Uiso calc R 1 . .
    H H8A2 0.6256 -0.0209 0.5202 0.030 Uiso calc R 1 . .
    H H8A3 0.6401 -0.0332 0.6712 0.030 Uiso calc R 1 . .
    O O1B 1.02411(15) 0.30607(10) 0.65189(19) 0.0217(4) Uani d . 1 . .
    H H1B 1.0678 0.2996 0.7369 0.033 Uiso calc R 1 . .
    O O2B 0.65142(15) 0.58228(9) 0.42254(18) 0.0213(4) Uani d . 1 . .
    O O3B 0.74271(14) 0.60350(9) 0.65507(17) 0.0192(3) Uani d . 1 . .
    C C1B 0.95497(19) 0.36928(13) 0.6311(2) 0.0170(5) Uani d . 1 . .
    C C2B 0.8748(2) 0.38876(14) 0.4925(2) 0.0174(5) Uani d . 1 . .
    H H2B 0.8700 0.3591 0.4182 0.021 Uiso calc R 1 . .
    C C3B 0.8020(2) 0.45249(13) 0.4652(2) 0.0168(4) Uani d . 1 . .
    H H3B 0.7476 0.4650 0.3723 0.020 Uiso calc R 1 . .
    C C4B 0.8090(2) 0.49832(13) 0.5752(2) 0.0149(4) Uani d . 1 . .
    C C5B 0.89218(19) 0.47907(13) 0.7148(2) 0.0166(4) Uani d . 1 . .
    H H5B 0.8988 0.5096 0.7890 0.020 Uiso calc R 1 . .
    C C6B 0.9648(2) 0.41474(13) 0.7432(3) 0.0166(4) Uani d . 1 . .
    H H6B 1.0195 0.4020 0.8359 0.020 Uiso calc R 1 . .
    C C7B 0.72729(19) 0.56418(13) 0.5416(2) 0.0161(4) Uani d . 1 . .
    C C8B 0.6628(3) 0.66766(15) 0.6307(3) 0.0198(4) Uani d . 1 . .
    H H8B1 0.6704 0.7050 0.5699 0.030 Uiso calc R 1 . .
    H H8B2 0.6820 0.6916 0.7192 0.030 Uiso calc R 1 . .
    H H8B3 0.5830 0.6488 0.5866 0.030 Uiso calc R 1 . .
    O O1C 0.53025(16) 0.53612(10) 0.14682(19) 0.0225(4) Uani d . 1 . .
    H H1C 0.5731 0.5436 0.2317 0.034 Uiso calc R 1 . .
    O O2C 0.25159(14) 0.24040(9) 0.16008(17) 0.0198(3) Uani d . 1 . .
    O O3C 0.15783(15) 0.25965(9) -0.07388(18) 0.0219(4) Uani d . 1 . .
    C C1C 0.4608(2) 0.47356(13) 0.1275(3) 0.0176(5) Uani d . 1 . .
    C C2C 0.4694(2) 0.42967(13) 0.2407(3) 0.0178(5) Uani d . 1 . .
    H H2C 0.5232 0.4436 0.3332 0.021 Uiso calc R 1 . .
    C C3C 0.3977(2) 0.36557(14) 0.2147(3) 0.0176(5) Uani d . 1 . .
    H H3C 0.4035 0.3362 0.2898 0.021 Uiso calc R 1 . .
    C C4C 0.3163(2) 0.34464(13) 0.0758(2) 0.0164(5) Uani d . 1 . .
    C C5C 0.3096(2) 0.38827(14) -0.0364(3) 0.0182(5) Uani d . 1 . .
    H H5C 0.2566 0.3741 -0.1290 0.022 Uiso calc R 1 . .
    C C6C 0.3811(2) 0.45228(14) -0.0109(3) 0.0194(5) Uani d . 1 . .
    H H6C 0.3761 0.4812 -0.0861 0.023 Uiso calc R 1 . .
    C C7C 0.2344(2) 0.27824(13) 0.0442(2) 0.0173(5) Uani d . 1 . .
    C C8C 0.1753(2) 0.17432(14) 0.1380(3) 0.0206(5) Uani d . 1 . .
    H H8C1 0.0942 0.1907 0.0882 0.031 Uiso calc R 1 . .
    H H8C2 0.1926 0.1528 0.2278 0.031 Uiso calc R 1 . .
    H H8C3 0.1885 0.1357 0.0835 0.031 Uiso calc R 1 . .
loop_
    _atom_site_aniso_label
    _atom_site_aniso_U_11
    _atom_site_aniso_U_22
    _atom_site_aniso_U_33
    _atom_site_aniso_U_12
    _atom_site_aniso_U_13
    _atom_site_aniso_U_23
    O1A 0.0207(9) 0.0252(9) 0.0182(10) 0.0078(7) 0.0058(8) 0.0009(7)
    O2A 0.0188(9) 0.0202(8) 0.0173(9) 0.0021(7) 0.0039(7) 0.0009(7)
    O3A 0.0153(8) 0.0200(8) 0.0158(8) 0.0043(6) 0.0052(7) -0.0001(7)
    C1A 0.0133(11) 0.0180(11) 0.0177(12) 0.0011(9) 0.0058(10) 0.0022(9)
    C2A 0.0203(13) 0.0217(11) 0.0146(12) 0.0002(10) 0.0054(10) -0.0029(10)
    C3A 0.0169(12) 0.0206(11) 0.0121(11) -0.0006(9) 0.0033(10) 0.0001(9)
    C4A 0.0123(11) 0.0175(11) 0.0165(12) -0.0020(8) 0.0054(9) 0.0009(9)
    C5A 0.0153(12) 0.0176(11) 0.0160(12) -0.0012(9) 0.0068(10) -0.0019(9)
    C6A 0.0127(11) 0.0226(12) 0.0144(12) 0.0001(9) 0.0029(10) 0.0007(9)
    C7A 0.0114(11) 0.0176(11) 0.0143(12) -0.0025(8) 0.0047(10) -0.0002(9)
    C8A 0.0187(12) 0.0170(11) 0.0226(13) 0.0026(9) 0.0093(10) -0.0004(10)
    O1B 0.0213(9) 0.0215(9) 0.0171(8) 0.0063(7) 0.0053(7) 0.0000(7)
    O2B 0.0197(8) 0.0221(8) 0.0141(8) 0.0019(7) 0.0020(7) 0.0001(7)
    O3B 0.0194(8) 0.0201(8) 0.0147(8) 0.0044(6) 0.0056(7) 0.0007(7)
    C1B 0.0141(10) 0.0188(11) 0.0177(12) -0.0030(8) 0.0076(9) -0.0010(9)
    C2B 0.0173(11) 0.0212(11) 0.0136(11) -0.0008(9) 0.0074(9) -0.0030(9)
    C3B 0.0133(10) 0.0212(11) 0.0139(10) -0.0015(8) 0.0052(9) 0.0003(9)
    C4B 0.0135(10) 0.0143(10) 0.0150(11) -0.0005(8) 0.0055(9) 0.0000(8)
    C5B 0.0150(11) 0.0195(11) 0.0133(11) 0.0003(8) 0.0053(9) -0.0003(9)
    C6B 0.0162(11) 0.0190(11) 0.0125(10) -0.0001(9) 0.0054(9) 0.0010(9)
    C7B 0.0150(10) 0.0167(10) 0.0154(11) -0.0017(8) 0.0065(9) 0.0001(8)
    C8B 0.0188(10) 0.0197(10) 0.0180(10) 0.0059(8) 0.0068(8) 0.0016(8)
    O1C 0.0226(9) 0.0218(8) 0.0195(9) -0.0068(7) 0.0075(7) -0.0003(7)
    O2C 0.0203(8) 0.0195(8) 0.0170(8) -0.0045(6) 0.0070(7) 0.0012(7)
    O3C 0.0200(8) 0.0206(8) 0.0166(8) -0.0012(7) 0.0024(7) -0.0006(7)
    C1C 0.0135(11) 0.0167(11) 0.0213(13) 0.0002(8) 0.0076(10) 0.0019(9)
    C2C 0.0168(11) 0.0197(11) 0.0149(11) 0.0004(8) 0.0061(10) -0.0015(9)
    C3C 0.0158(11) 0.0211(11) 0.0144(12) 0.0001(9) 0.0062(9) 0.0011(9)
    C4C 0.0157(11) 0.0148(10) 0.0179(12) 0.0010(9) 0.0077(9) 0.0010(9)
    C5C 0.0186(11) 0.0199(10) 0.0145(11) 0.0013(9) 0.0068(9) 0.0001(9)
    C6C 0.0166(12) 0.0213(12) 0.0186(12) 0.0009(9) 0.0074(10) 0.0046(10)
    C7C 0.0169(11) 0.0155(10) 0.0187(12) 0.0026(8) 0.0081(10) 0.0008(9)
    C8C 0.0179(13) 0.0199(11) 0.0222(13) -0.0019(9) 0.0084(11) 0.0009(10)
_geom_special_details
;
All e.s.d.'s (except the e.s.d. in the dihedral angle between two l.s. planes)
are estimated using the full covariance matrix. The cell e.s.d.'s are taken
into account individually in the estimation of e.s.d.'s in distances, angles
and torsion angles; correlations between e.s.d.'s in cell parameters are only
used when they are defined by crystal symmetry. An approximate (isotropic)
treatment of cell e.s.d.'s is used for estimating e.s.d.'s involving l.s.
planes.
;
loop_
    _geom_bond_atom_site_label_1
    _geom_bond_atom_site_label_2
    _geom_bond_site_symmetry_2
    _geom_bond_distance
    _geom_bond_publ_flag
    O1A C1A . 1.357(3) ?
    O1A H1A . 0.82 ?
    O2A C7A . 1.218(3) ?
    O3A C7A . 1.340(3) ?
    O3A C8A . 1.446(3) ?
    C1A C6A . 1.387(3) ?
    C1A C2A . 1.397(4) ?
    C2A C3A . 1.384(3) ?
    C2A H2A . 0.93 ?
    C3A C4A . 1.400(3) ?
    C3A H3A . 0.93 ?
    C4A C5A . 1.401(4) ?
    C4A C7A . 1.471(3) ?
    C5A C6A . 1.387(3) ?
    C5A H5A . 0.93 ?
    C6A H6A . 0.93 ?
    C8A H8A1 . 0.96 ?
    C8A H8A2 . 0.96 ?
    C8A H8A3 . 0.96 ?
    O1B C1B . 1.359(3) ?
    O1B H1B . 0.82 ?
    O2B C7B . 1.221(3) ?
    O3B C7B . 1.331(3) ?
    O3B C8B . 1.449(3) ?
    C1B C2B . 1.388(3) ?
    C1B C6B . 1.399(3) ?
    C2B C3B . 1.384(3) ?
    C2B H2B . 0.93 ?
    C3B C4B . 1.396(3) ?
    C3B H3B . 0.93 ?
    C4B C5B . 1.403(3) ?
    C4B C7B . 1.472(3) ?
    C5B C6B . 1.389(3) ?
    C5B H5B . 0.93 ?
    C6B H6B . 0.93 ?
    C8B H8B1 . 0.96 ?
    C8B H8B2 . 0.96 ?
    C8B H8B3 . 0.96 ?
    O1C C1C . 1.354(3) ?
    O1C H1C . 0.82 ?
    O2C C7C . 1.334(3) ?
    O2C C8C . 1.451(3) ?
    O3C C7C . 1.219(3) ?
    C1C C6C . 1.393(3) ?
    C1C C2C . 1.399(3) ?
    C2C C3C . 1.383(3) ?
    C2C H2C . 0.93 ?
    C3C C4C . 1.400(3) ?
    C3C H3C . 0.93 ?
    C4C C5C . 1.398(3) ?
    C4C C7C . 1.484(3) ?
    C5C C6C . 1.380(3) ?
    C5C H5C . 0.93 ?
    C6C H6C . 0.93 ?
    C8C H8C1 . 0.96 ?
    C8C H8C2 . 0.96 ?
    C8C H8C3 . 0.96 ?
loop_
    _geom_angle_atom_site_label_1
    _geom_angle_atom_site_label_2
    _geom_angle_atom_site_label_3
    _geom_angle_site_symmetry_1
    _geom_angle_site_symmetry_3
    _geom_angle
    _geom_angle_publ_flag
    C1A O1A H1A . . 109.5 ?
    C7A O3A C8A . . 116.4(2) ?
    O1A C1A C6A . . 122.9(2) ?
    O1A C1A C2A . . 117.1(2) ?
    C6A C1A C2A . . 120.1(2) ?
    C3A C2A C1A . . 119.4(2) ?
    C3A C2A H2A . . 120.3 ?
    C1A C2A H2A . . 120.3 ?
    C2A C3A C4A . . 121.0(2) ?
    C2A C3A H3A . . 119.5 ?
    C4A C3A H3A . . 119.5 ?
    C3A C4A C5A . . 119.0(2) ?
    C3A C4A C7A . . 118.9(2) ?
    C5A C4A C7A . . 122.1(2) ?
    C6A C5A C4A . . 120.0(2) ?
    C6A C5A H5A . . 120.0 ?
    C4A C5A H5A . . 120.0 ?
    C5A C6A C1A . . 120.5(2) ?
    C5A C6A H6A . . 119.7 ?
    C1A C6A H6A . . 119.7 ?
    O2A C7A O3A . . 122.2(2) ?
    O2A C7A C4A . . 125.2(2) ?
    O3A C7A C4A . . 112.7(2) ?
    O3A C8A H8A1 . . 109.5 ?
    O3A C8A H8A2 . . 109.5 ?
    H8A1 C8A H8A2 . . 109.5 ?
    O3A C8A H8A3 . . 109.5 ?
    H8A1 C8A H8A3 . . 109.5 ?
    H8A2 C8A H8A3 . . 109.5 ?
    C1B O1B H1B . . 109.5 ?
    C7B O3B C8B . . 116.7(2) ?
    O1B C1B C2B . . 117.3(2) ?
    O1B C1B C6B . . 122.2(2) ?
    C2B C1B C6B . . 120.5(2) ?
    C3B C2B C1B . . 119.7(2) ?
    C3B C2B H2B . . 120.1 ?
    C1B C2B H2B . . 120.1 ?
    C2B C3B C4B . . 121.0(2) ?
    C2B C3B H3B . . 119.5 ?
    C4B C3B H3B . . 119.5 ?
    C3B C4B C5B . . 118.8(2) ?
    C3B C4B C7B . . 119.1(2) ?
    C5B C4B C7B . . 122.05(19) ?
    C6B C5B C4B . . 120.6(2) ?
    C6B C5B H5B . . 119.7 ?
    C4B C5B H5B . . 119.7 ?
    C5B C6B C1B . . 119.4(2) ?
    C5B C6B H6B . . 120.3 ?
    C1B C6B H6B . . 120.3 ?
    O2B C7B O3B . . 121.7(2) ?
    O2B C7B C4B . . 124.7(2) ?
    O3B C7B C4B . . 113.54(19) ?
    O3B C8B H8B1 . . 109.5 ?
    O3B C8B H8B2 . . 109.5 ?
    H8B1 C8B H8B2 . . 109.5 ?
    O3B C8B H8B3 . . 109.5 ?
    H8B1 C8B H8B3 . . 109.5 ?
    H8B2 C8B H8B3 . . 109.5 ?
    C1C O1C H1C . . 109.5 ?
    C7C O2C C8C . . 116.3(2) ?
    O1C C1C C6C . . 117.6(2) ?
    O1C C1C C2C . . 122.3(2) ?
    C6C C1C C2C . . 120.1(2) ?
    C3C C2C C1C . . 119.8(2) ?
    C3C C2C H2C . . 120.1 ?
    C1C C2C H2C . . 120.1 ?
    C2C C3C C4C . . 120.3(2) ?
    C2C C3C H3C . . 119.8 ?
    C4C C3C H3C . . 119.8 ?
    C5C C4C C3C . . 119.4(2) ?
    C5C C4C C7C . . 118.8(2) ?
    C3C C4C C7C . . 121.8(2) ?
    C6C C5C C4C . . 120.4(2) ?
    C6C C5C H5C . . 119.8 ?
    C4C C5C H5C . . 119.8 ?
    C5C C6C C1C . . 119.9(2) ?
    C5C C6C H6C . . 120.0 ?
    C1C C6C H6C . . 120.0 ?
    O3C C7C O2C . . 122.4(2) ?
    O3C C7C C4C . . 124.7(2) ?
    O2C C7C C4C . . 112.8(2) ?
    O2C C8C H8C1 . . 109.5 ?
    O2C C8C H8C2 . . 109.5 ?
    H8C1 C8C H8C2 . . 109.5 ?
    O2C C8C H8C3 . . 109.5 ?
    H8C1 C8C H8C3 . . 109.5 ?
    H8C2 C8C H8C3 . . 109.5 ?
loop_
    _geom_torsion_atom_site_label_1
    _geom_torsion_atom_site_label_2
    _geom_torsion_atom_site_label_3
    _geom_torsion_atom_site_label_4
    _geom_torsion_site_symmetry_1
    _geom_torsion_site_symmetry_2
    _geom_torsion_site_symmetry_3
    _geom_torsion_site_symmetry_4
    _geom_torsion
    _geom_torsion_publ_flag
    O1A C1A C2A C3A . . . . 180.0(2) ?
    C6A C1A C2A C3A . . . . 1.2(4) ?
    C1A C2A C3A C4A . . . . -0.1(4) ?
    C2A C3A C4A C5A . . . . -1.2(4) ?
    C2A C3A C4A C7A . . . . 177.3(2) ?
    C3A C4A C5A C6A . . . . 1.5(3) ?
    C7A C4A C5A C6A . . . . -177.0(2) ?
    C4A C5A C6A C1A . . . . -0.4(3) ?
    O1A C1A C6A C5A . . . . -179.7(2) ?
    C2A C1A C6A C5A . . . . -1.0(3) ?
    C8A O3A C7A O2A . . . . 0.8(3) ?
    C8A O3A C7A C4A . . . . -179.72(19) ?
    C3A C4A C7A O2A . . . . -3.4(4) ?
    C5A C4A C7A O2A . . . . 175.1(2) ?
    C3A C4A C7A O3A . . . . 177.1(2) ?
    C5A C4A C7A O3A . . . . -4.3(3) ?
    O1B C1B C2B C3B . . . . 179.9(2) ?
    C6B C1B C2B C3B . . . . -1.6(3) ?
    C1B C2B C3B C4B . . . . 0.8(4) ?
    C2B C3B C4B C5B . . . . 0.5(3) ?
    C2B C3B C4B C7B . . . . -178.1(2) ?
    C3B C4B C5B C6B . . . . -1.2(3) ?
    C7B C4B C5B C6B . . . . 177.5(2) ?
    C4B C5B C6B C1B . . . . 0.4(3) ?
    O1B C1B C6B C5B . . . . 179.4(2) ?
    C2B C1B C6B C5B . . . . 1.0(3) ?
    C8B O3B C7B O2B . . . . 1.6(3) ?
    C8B O3B C7B C4B . . . . -178.0(2) ?
    C3B C4B C7B O2B . . . . 0.5(3) ?
    C5B C4B C7B O2B . . . . -178.1(2) ?
    C3B C4B C7B O3B . . . . -179.9(2) ?
    C5B C4B C7B O3B . . . . 1.5(3) ?
    O1C C1C C2C C3C . . . . -178.9(2) ?
    C6C C1C C2C C3C . . . . -0.7(3) ?
    C1C C2C C3C C4C . . . . -0.3(3) ?
    C2C C3C C4C C5C . . . . 1.1(3) ?
    C2C C3C C4C C7C . . . . -177.4(2) ?
    C3C C4C C5C C6C . . . . -1.1(3) ?
    C7C C4C C5C C6C . . . . 177.5(2) ?
    C4C C5C C6C C1C . . . . 0.2(3) ?
    O1C C1C C6C C5C . . . . 179.0(2) ?
    C2C C1C C6C C5C . . . . 0.7(3) ?
    C8C O2C C7C O3C . . . . 1.2(3) ?
    C8C O2C C7C C4C . . . . -179.69(18) ?
    C5C C4C C7C O3C . . . . -2.4(3) ?
    C3C C4C C7C O3C . . . . 176.2(2) ?
    C5C C4C C7C O2C . . . . 178.6(2) ?
    C3C C4C C7C O2C . . . . -2.9(3) ?
loop_
    _geom_hbond_atom_site_label_D
    _geom_hbond_atom_site_label_H
    _geom_hbond_atom_site_label_A
    _geom_hbond_site_symmetry_A
    _geom_hbond_distance_DH
    _geom_hbond_distance_HA
    _geom_hbond_distance_DA
    _geom_hbond_angle_DHA
    O1A H1A O2A 4_454 0.82 1.96 2.770(2) 168
    O1B H1B O3C 1_656 0.82 1.93 2.729(2) 167
    O1C H1C O2B . 0.82 1.92 2.729(2) 167
    C6A H6A O2C . 0.93 2.58 3.343(3) 140
    C8C H8C1 Cg1 4_454 0.96 2.76 3.539(3) 139
    C8C H8C3 Cg2 . 0.96 2.70 3.442(3) 134
    C8A H8A1 Cg3 4_555 0.96 2.68 3.515(3) 145
    C8B H8B3 Cg3 3_445 0.96 2.78 3.655(4) 151
