# Supplementary material for: A second monoclinic polymorph of methyl 4-hydroxy­benzoate
Source: Acta Crystallogr Sect E Struct Rep Online. 2008 Jun 13;64(Pt 7):o1255. doi: 10.1107/S1600536808017327 (PMC2961691; doi:10.1107/S1600536808017327)
Supplement: Supplementary file 2 [file e-64-o1255-Isup2.hkl]

#
# h,k,l, Fc-squared, Fo-squared, sigma(Fo-squared) and status flag
#
data_I
_shelx_title ' r1a_0m in Cc (100K)'
_shelx_refln_list_code          4
_shelx_F_calc_maximum      361.95
_exptl_crystal_F_000       960.00
_reflns_d_resolution_high  0.6981
 
loop_
 _symmetry_equiv_pos_as_xyz
 'x, y, z'
 'x, -y, z+1/2'
 'x+1/2, y+1/2, z'
 'x+1/2, -y+1/2, z+1/2'
 
_cell_length_a    12.9708
_cell_length_b    17.2485
_cell_length_c    10.8428
_cell_angle_alpha  90.000
_cell_angle_beta  119.260
_cell_angle_gamma  90.000
 
_shelx_F_squared_multiplier     1.000
 
loop_
 _refln_index_h
 _refln_index_k
 _refln_index_l
 _refln_F_squared_calc
 _refln_F_squared_meas
 _refln_F_squared_sigma
 _refln_observed_status
   2   0   0     1952.51     2244.84     31.02 o
   4   0   0     1457.40     1612.98     22.35 o
   6   0   0     1598.29     1717.06     25.04 o
   8   0   0     2181.90     2156.70     31.90 o
  10   0   0     1145.16     1143.38     28.00 o
  12   0   0      918.73     1007.16     44.98 o
  14   0   0     4236.37     4315.04    125.14 o
  16   0   0       10.94       26.00     24.14 o
   1   1   0      758.54      753.07     17.85 o
   3   1   0     3510.90     3735.69     34.82 o
   5   1   0     1854.99     1944.89     18.89 o
   7   1   0       44.57       50.65      3.53 o
   9   1   0      255.34      262.29      8.32 o
  11   1   0      380.94      399.92     16.09 o
  13   1   0       44.31       44.08     11.82 o
  15   1   0      350.13      355.90     24.63 o
   0   2   0       28.72       32.96      3.21 o
   2   2   0      530.94      535.36      6.07 o
   4   2   0     1411.47     1522.51     16.59 o
   6   2   0      500.48      545.64      8.20 o
   8   2   0      267.35      303.36      7.20 o
  10   2   0      517.79      544.20     13.55 o
  12   2   0     3055.63     3164.19     53.98 o
  14   2   0      305.85      286.25     21.51 o
  16   2   0      227.58      247.42     26.60 o
   1   3   0     3776.73     3849.83     36.28 o
   3   3   0    42176.19    43800.33    447.29 o
   5   3   0      679.69      648.82      9.73 o
   7   3   0      632.92      727.19     10.97 o
   9   3   0      460.45      438.96     11.16 o
  11   3   0     1805.14     1730.83     31.89 o
  13   3   0      117.14      109.11     14.44 o
  15   3   0      112.55      122.01     17.55 o
   0   4   0        3.49        0.55      1.79 o
   2   4   0      300.11      270.88      5.08 o
   4   4   0       69.72       86.48      3.31 o
   6   4   0      613.86      662.34     10.16 o
   8   4   0      665.05      729.96     15.46 o
  10   4   0      997.77      989.98     25.38 o
  12   4   0       59.52       53.67      8.87 o
  14   4   0       76.32       75.86     14.48 o
   1   5   0       25.46       24.59      2.08 o
   3   5   0       17.19       17.44      2.28 o
   5   5   0     2696.60     3032.89     35.70 o
   7   5   0       19.83       25.18      3.71 o
   9   5   0     7690.34     7840.21     97.85 o
  11   5   0      104.81      110.98      9.28 o
  13   5   0      361.83      373.61     19.43 o
  15   5   0       51.76       39.11     16.91 o
   0   6   0     2821.67     2869.93     36.07 o
   2   6   0     4244.35     4268.96     38.37 o
   4   6   0      622.62      704.11      9.56 o
   6   6   0      766.54      788.31     12.00 o
   8   6   0     1510.86     1559.35     24.70 o
  10   6   0     2010.26     1929.48     31.74 o
  12   6   0      241.68      237.88     17.48 o
  14   6   0       80.58       70.75     16.60 o
   1   7   0      389.85      371.86      6.06 o
   3   7   0     4060.77     4260.15     40.51 o
   5   7   0      842.93      838.07     12.83 o
   7   7   0     1246.13     1172.47     18.99 o
   9   7   0       91.28      101.50      7.76 o
  11   7   0      688.96      693.01     17.87 o
  13   7   0       19.21       51.72     12.33 o
  15   7   0       38.41       43.70     17.93 o
   0   8   0        9.46        7.04      2.32 o
   2   8   0     9244.02     9564.47     80.99 o
   4   8   0      428.32      450.45      8.35 o
   6   8   0     1517.05     1440.26     19.54 o
   8   8   0       88.76      101.63      7.46 o
  10   8   0       12.32       12.88      6.62 o
  12   8   0      152.53      171.77     13.08 o
  14   8   0      120.37      117.72     24.19 o
   1   9   0     3363.61     3472.42     30.72 o
   3   9   0     1458.07     1515.17     19.05 o
   5   9   0      654.93      681.29     11.76 o
   7   9   0     1317.48     1338.66     23.43 o
   9   9   0       72.06       73.98      8.00 o
  11   9   0      174.30      182.56     12.98 o
  13   9   0        1.25       13.11     10.56 o
  15   9   0      890.40      909.82     54.65 o
   0  10   0      235.43      224.73      6.69 o
   2  10   0      655.38      653.29      9.49 o
   4  10   0      310.04      333.43      9.13 o
   6  10   0       18.89       12.12      4.81 o
   8  10   0       13.33       18.71      6.02 o
  10  10   0       89.01       76.97     10.26 o
  12  10   0      147.83      144.86     13.26 o
  14  10   0      102.51      100.93     16.46 o
   1  11   0     4056.91     4072.44     43.57 o
   3  11   0      189.56      196.34      6.69 o
   5  11   0      160.81      171.12      7.47 o
   7  11   0      135.85       97.65      8.51 o
   9  11   0      185.78      142.97     10.74 o
  11  11   0       52.18       53.47     10.21 o
  13  11   0       90.91       73.91     12.99 o
   0  12   0      214.00      200.92      9.43 o
   2  12   0     4916.16     5049.44     50.84 o
   4  12   0     1531.08     1464.16     22.25 o
   6  12   0     1844.22     1850.21     28.43 o
   8  12   0       43.52       23.58      7.70 o
  10  12   0      798.15      797.00     33.90 o
  12  12   0     1106.22     1257.58     35.89 o
  14  12   0        6.94       33.89     19.32 o
   1  13   0      150.79      143.98      6.13 o
   3  13   0      190.76      182.16      8.18 o
   5  13   0      125.30      108.68      7.91 o
   7  13   0       69.72       66.12      7.93 o
   9  13   0        7.33        4.64      7.98 o
  11  13   0      201.77      227.53     15.63 o
  13  13   0       18.03       18.14     13.18 o
   0  14   0       34.17       27.82      7.34 o
   2  14   0       45.24       29.93      5.51 o
   4  14   0       30.32       21.49      4.98 o
   6  14   0      570.37      432.03     13.29 o
   8  14   0      228.31      215.19     12.78 o
  10  14   0       55.35       59.78     11.01 o
  12  14   0      409.30      372.30     29.04 o
   1  15   0      457.24      410.19     12.42 o
   3  15   0      169.05      171.99      9.99 o
   5  15   0      131.82      134.73      8.66 o
   7  15   0      113.30       78.10      9.38 o
   9  15   0     1362.14     1429.63     32.45 o
  11  15   0       18.97       18.05     11.40 o
   0  16   0       87.82       92.66     10.44 o
   2  16   0       99.44      104.92      8.01 o
   4  16   0      194.13      180.88     12.13 o
   6  16   0       24.03       20.20      7.31 o
   8  16   0       10.20       16.92      8.06 o
  10  16   0       17.26       22.46     11.05 o
  12  16   0       35.32       33.89     15.79 o
   1  17   0      269.59      269.35     17.53 o
   3  17   0      591.04      525.84     18.47 o
   5  17   0        6.21        1.44      7.25 o
   7  17   0        1.94        8.13      8.13 o
   9  17   0       30.41       31.08     10.35 o
  11  17   0       44.32       42.11     15.70 o
   0  18   0        9.25       12.27     10.89 o
   2  18   0      534.80      497.91     22.88 o
   4  18   0      269.60      226.05     14.45 o
   6  18   0        4.86        3.75      8.05 o
   8  18   0       47.53       40.36     12.25 o
  10  18   0      334.78      295.72     48.52 o
   1  19   0       31.62       28.05      8.69 o
   3  19   0      125.04      169.92     14.14 o
   5  19   0       19.45       14.83      8.82 o
   7  19   0       19.05       18.11      9.80 o
   9  19   0       43.26       36.28     14.58 o
   0  20   0        0.45       -0.50     10.73 o
   2  20   0      528.71      503.69     20.18 o
   4  20   0      747.11      741.17     41.03 o
   6  20   0       19.06       12.56     10.04 o
   8  20   0       39.32       50.26     15.38 o
   1  21   0       70.67       68.89     11.74 o
   3  21   0      150.91      158.49     19.97 o
   5  21   0     1622.16     1647.64     76.49 o
   7  21   0       67.01       94.24     16.41 o
   0  22   0        0.47        9.39     13.82 o
   2  22   0       49.19       55.19     13.04 o
   4  22   0       83.58       68.59     13.92 o
   6  22   0      158.70      126.94     18.55 o
   1  23   0        3.50        5.75     17.78 o
   3  23   0      108.39       86.31     17.91 o
   5  23   0      825.96      736.84     50.61 o
   0  24   0       26.71       57.29     24.51 o
   2  24   0       34.00       41.79     20.55 o
 -15   1   1     1753.48     1731.74     49.01 o
 -13   1   1     2182.82     2319.84     59.31 o
 -11   1   1       59.92       51.52      6.91 o
  -9   1   1      106.26      107.84      5.16 o
  -7   1   1      144.40      137.66      4.79 o
  -5   1   1       56.02       73.25      3.35 o
  -3   1   1        4.35        9.32      1.96 o
  -1   1   1      581.58      559.66     22.19 o
   1   1   1     2270.02     2498.45     30.38 o
   3   1   1     1297.28     1311.24     14.83 o
   5   1   1      939.67     1107.34     15.39 o
   7   1   1       20.49       15.51      3.64 o
   9   1   1       42.86       47.42      6.84 o
  11   1   1      296.30      306.80     13.09 o
  13   1   1      709.62      711.90     29.29 o
  15   1   1      100.51       84.32     18.07 o
 -16   2   1       35.64       46.82     15.41 o
 -14   2   1       56.24       73.03     13.61 o
 -12   2   1     3533.93     3645.28     54.85 o
 -10   2   1      170.33      177.52      8.06 o
  -8   2   1      924.30      988.46     14.75 o
  -6   2   1      289.51      284.47      6.07 o
  -4   2   1      102.75       90.21      3.12 o
  -2   2   1     2931.99     2863.26     28.65 o
   0   2   1     4240.64     4267.83     44.73 o
   2   2   1     2927.72     3029.60     30.69 o
   4   2   1      493.38      474.40      8.91 o
   6   2   1     1776.58     1868.65     22.95 o
   8   2   1       15.00       11.17      4.45 o
  10   2   1      681.61      786.60     18.64 o
  12   2   1     1405.28     1347.19     42.00 o
  14   2   1       13.65       12.91     14.13 o
 -15   3   1      286.17      298.92     22.54 o
 -13   3   1      622.30      598.05     25.24 o
 -11   3   1      589.12      617.08     15.52 o
  -9   3   1       28.26       28.35      5.75 o
  -7   3   1     1071.53     1254.24     14.99 o
  -5   3   1      798.34      758.53      9.60 o
  -3   3   1   131005.97   130589.05   1032.71 o
  -1   3   1     2100.21     2050.22     18.29 o
   1   3   1     9773.97    10245.00    104.65 o
   3   3   1     1313.35     1308.90     21.72 o
   5   3   1       37.29       40.07      3.27 o
   7   3   1     6646.23     7187.84     73.13 o
   9   3   1      907.89      938.07     18.66 o
  11   3   1     1888.50     1920.48     40.79 o
  13   3   1       34.97       50.52     13.08 o
  15   3   1       14.25       24.26     16.18 o
 -16   4   1      247.63      253.38     22.57 o
 -14   4   1       63.82       60.47     13.42 o
 -12   4   1        6.69       17.26      6.05 o
 -10   4   1      959.19      925.93     18.59 o
  -8   4   1       23.78       23.38      3.55 o
  -6   4   1     2784.77     2989.04     28.65 o
  -4   4   1      370.99      447.15      6.69 o
  -2   4   1     2812.58     2906.35     26.64 o
   0   4   1     4099.13     3911.20     32.05 o
   2   4   1      212.17      218.66      5.74 o
   4   4   1      355.67      312.23      7.98 o
   6   4   1       62.75       65.83      4.73 o
   8   4   1     2085.24     2151.05     29.16 o
  10   4   1     1225.31     1184.72     23.30 o
  12   4   1      159.91      170.40     14.57 o
  14   4   1        0.03       15.41     13.16 o
 -15   5   1        5.27       20.83     13.25 o
 -13   5   1      195.61      167.93     14.54 o
 -11   5   1        1.27        6.49      5.48 o
  -9   5   1      227.50      215.97      9.02 o
  -7   5   1      531.90      578.47     10.23 o
  -5   5   1     4826.36     5067.47     45.34 o
  -3   5   1       32.85       65.92      3.05 o
  -1   5   1     3073.96     3004.25     24.06 o
   1   5   1     3187.14     3074.28     31.59 o
   3   5   1      237.84      216.18      6.02 o
   5   5   1     2208.40     2189.99     25.05 o
   7   5   1       88.51       68.23      5.92 o
   9   5   1     2722.28     2622.88     38.71 o
  11   5   1       28.64       34.34      8.30 o
  13   5   1       12.61       23.57     10.35 o
  15   5   1       59.75       65.87     21.26 o
 -16   6   1        3.48       19.29     15.27 o
 -14   6   1       46.00       58.77     15.62 o
 -12   6   1      212.36      196.39     11.57 o
 -10   6   1      857.47      921.03     21.77 o
  -8   6   1      445.02      448.14     11.46 o
  -6   6   1     5923.22     6136.96     63.00 o
  -4   6   1    11778.08    12628.17    103.32 o
  -2   6   1        7.38        8.62      1.94 o
   0   6   1     2203.97     2032.55     18.81 o
   2   6   1      254.79      246.96      5.73 o
   4   6   1      758.09      749.17     11.99 o
   6   6   1      334.81      307.86      8.17 o
   8   6   1      887.36      873.71     16.95 o
  10   6   1      147.36      142.52      9.93 o
  12   6   1      289.81      269.17     16.82 o
  14   6   1      231.05      214.93     25.32 o
 -15   7   1       66.31       78.72     16.81 o
 -13   7   1        4.82       16.80      8.58 o
 -11   7   1      517.39      491.50     15.63 o
  -9   7   1       16.02       13.64      5.44 o
  -7   7   1       68.65       72.88      4.72 o
  -5   7   1      297.05      339.14      7.06 o
  -3   7   1     1370.01     1492.60     16.23 o
  -1   7   1       26.27       25.90      2.31 o
   1   7   1       89.55       92.84      3.47 o
   3   7   1     1019.49     1103.32     16.14 o
   5   7   1      299.94      294.45      8.29 o
   7   7   1      358.54      348.19     10.46 o
   9   7   1       33.75       31.72      6.03 o
  11   7   1       34.51       33.62      9.58 o
  13   7   1       15.45        5.02     11.68 o
 -14   8   1      113.91      152.00     17.07 o
 -12   8   1      312.62      364.35     24.33 o
 -10   8   1       17.62       11.73      5.45 o
  -8   8   1       47.74       45.93      5.74 o
  -6   8   1      184.41      178.82      5.88 o
  -4   8   1     1702.00     1701.85     17.92 o
  -2   8   1     2905.49     3086.31     29.27 o
   0   8   1      751.96      704.01      8.69 o
   2   8   1     4091.78     4213.17     54.46 o
   4   8   1       89.66      103.92      5.21 o
   6   8   1     2152.37     2085.11     28.01 o
   8   8   1      580.08      580.57     15.94 o
  10   8   1      541.05      556.96     17.98 o
  12   8   1        8.26       18.81     10.71 o
  14   8   1        0.59       16.58     13.52 o
 -15   9   1      449.23      472.17     30.67 o
 -13   9   1      621.63      583.01     21.73 o
 -11   9   1       64.14       61.16      9.69 o
  -9   9   1      335.89      334.22     12.28 o
  -7   9   1      848.21      945.96     22.34 o
  -5   9   1     6401.06     6635.46     63.32 o
  -3   9   1     1211.27     1251.92     14.63 o
  -1   9   1     5304.72     5476.65     50.27 o
   1   9   1     1171.62     1068.77     14.23 o
   3   9   1     4419.05     4578.57     56.31 o
   5   9   1      940.50      996.12     18.08 o
   7   9   1     1754.08     1678.25     27.74 o
   9   9   1     1050.59     1028.11     21.98 o
  11   9   1      546.67      546.90     22.71 o
  13   9   1       62.98       51.00     15.53 o
 -14  10   1      334.89      324.58     26.64 o
 -12  10   1       16.58       23.83      9.18 o
 -10  10   1       18.26       21.38      8.16 o
  -8  10   1      298.95      276.41     11.33 o
  -6  10   1      114.52      113.25      7.47 o
  -4  10   1      241.62      260.71      7.10 o
  -2  10   1       78.30       81.17      3.83 o
   0  10   1     3079.73     3101.33     31.85 o
   2  10   1      158.88      179.00      6.04 o
   4  10   1      550.63      540.71     10.63 o
   6  10   1        9.14        9.40      4.73 o
   8  10   1       83.37       69.75      7.77 o
  10  10   1       28.31       39.26      9.09 o
  12  10   1        3.75       15.87     14.16 o
  14  10   1       97.54       81.63     22.61 o
 -15  11   1        2.24       31.25     17.65 o
 -13  11   1      161.05      171.97     20.74 o
 -11  11   1      179.40      186.01     13.31 o
  -9  11   1      343.60      261.74     12.22 o
  -7  11   1      130.25      109.58      7.57 o
  -5  11   1      397.03      383.97      9.30 o
  -3  11   1       75.46       70.31      4.06 o
  -1  11   1     1650.60     1629.67     18.39 o
   1  11   1      130.69      142.71      5.54 o
   3  11   1      550.74      576.59     14.25 o
   5  11   1      246.39      264.48     12.35 o
   7  11   1        1.35       11.00      5.62 o
   9  11   1      151.86      128.25     14.01 o
  11  11   1      139.14      163.90     13.44 o
  13  11   1       59.57       79.52     20.57 o
 -14  12   1      213.05      241.61     18.35 o
 -12  12   1      126.51      147.02     13.39 o
 -10  12   1      237.09      208.78     15.10 o
  -8  12   1      291.54      262.76     11.00 o
  -6  12   1     1294.18     1307.50     22.17 o
  -4  12   1       88.92      115.73      5.87 o
  -2  12   1       82.55       96.02      5.07 o
   0  12   1      193.67      201.23      6.33 o
   2  12   1     2625.66     2494.69     30.43 o
   4  12   1     1070.13     1118.07     19.41 o
   6  12   1     2583.38     2539.49     41.47 o
   8  12   1        9.97       11.17      7.13 o
  10  12   1      163.14      154.41     13.15 o
  12  12   1      465.95      478.57     21.64 o
 -13  13   1        1.63        8.93     11.13 o
 -11  13   1       19.82       29.87      9.71 o
  -9  13   1        0.14        3.59      7.15 o
  -7  13   1      295.77      257.34     12.98 o
  -5  13   1       22.63       18.39      4.88 o
  -3  13   1      141.01      138.29      6.62 o
  -1  13   1      524.88      517.29     12.48 o
   1  13   1      190.80      205.90     12.78 o
   3  13   1      109.80      106.48      6.74 o
   5  13   1        9.81        7.43      4.89 o
   7  13   1      156.71      163.82     10.44 o
   9  13   1       60.11       55.14     10.12 o
  11  13   1      295.29      334.14     25.77 o
  13  13   1       10.43       28.60     16.35 o
 -12  14   1       50.72       51.61     12.88 o
 -10  14   1       20.00       32.25      9.20 o
  -8  14   1       50.15       69.00      9.03 o
  -6  14   1     1987.39     1629.26     26.33 o
  -4  14   1      231.67      241.00     10.09 o
  -2  14   1      136.82      129.12      7.74 o
   0  14   1      587.26      565.43     14.08 o
   2  14   1      259.92      265.60     11.45 o
   4  14   1      161.97      123.09      7.89 o
   6  14   1      502.22      425.40     14.42 o
   8  14   1       12.92        9.84      7.90 o
  10  14   1       76.51       76.89     11.68 o
  12  14   1      188.01      166.96     19.80 o
 -13  15   1      150.50      155.30     23.59 o
 -11  15   1        3.31        2.15     10.07 o
  -9  15   1      972.47      888.39     23.26 o
  -7  15   1       90.18       62.24      8.80 o
  -5  15   1      306.93      317.27     11.54 o
  -3  15   1       93.42       98.58      9.09 o
  -1  15   1      195.69      194.75      8.98 o
   1  15   1      931.87      853.91     17.76 o
   3  15   1       65.68       52.71      6.21 o
   5  15   1      579.25      539.06     16.92 o
   7  15   1      760.55      683.89     20.14 o
   9  15   1       83.39      107.27     12.50 o
  11  15   1      299.95      298.10     21.25 o
 -12  16   1        3.53       17.43     13.24 o
 -10  16   1       57.17       49.57     10.95 o
  -8  16   1       25.11       22.68      8.01 o
  -6  16   1       25.82       23.33      7.52 o
  -4  16   1      247.67      228.97     10.95 o
  -2  16   1       89.13       84.26      8.08 o
   0  16   1       68.14       63.42      6.78 o
   2  16   1        1.99        2.90      5.35 o
   4  16   1       29.51       31.94      7.60 o
   6  16   1       39.39       44.42      8.66 o
   8  16   1      182.10      197.26     13.60 o
  10  16   1       46.87       48.71     18.17 o
 -11  17   1       86.35       97.66     17.13 o
  -9  17   1       76.99      115.78     12.15 o
  -7  17   1       75.66      105.80     12.67 o
  -5  17   1       90.45       68.27      9.51 o
  -3  17   1     1194.37     1072.67     25.90 o
  -1  17   1      401.15      412.07     19.23 o
   1  17   1     2336.14     2240.27     50.69 o
   3  17   1     1474.54     1309.36     36.52 o
   5  17   1      139.64      139.91     11.89 o
   7  17   1       19.13       19.99      8.63 o
   9  17   1      105.70       96.08     13.92 o
  11  17   1      437.41      431.63     33.89 o
 -10  18   1        2.19        1.67     14.11 o
  -8  18   1      110.90      125.60     13.03 o
  -6  18   1       51.16       44.99      9.71 o
  -4  18   1       21.17       34.95      8.87 o
  -2  18   1       29.66       24.70      8.35 o
   0  18   1       97.69      100.71     10.50 o
   2  18   1     1582.88     1591.11     70.22 o
   4  18   1        0.52        8.35      7.82 o
   6  18   1       15.88       19.77      8.99 o
   8  18   1       43.45       53.19     12.04 o
  10  18   1        2.48       14.61     14.69 o
  -9  19   1        5.31       15.25     13.14 o
  -7  19   1       30.19       37.43     11.46 o
  -5  19   1       27.62       32.17      9.38 o
  -3  19   1       82.75       92.26     10.91 o
  -1  19   1       33.38       28.07      8.48 o
   1  19   1      319.91      340.31     16.29 o
   3  19   1      491.34      487.80     25.64 o
   5  19   1        5.66       11.29      8.80 o
   7  19   1        7.00        8.79     10.44 o
   9  19   1        5.38       19.00     16.24 o
 -10  20   1      195.11      230.13     39.79 o
  -8  20   1      190.78      220.27     20.79 o
  -6  20   1       46.68       50.54     11.00 o
  -4  20   1      650.60      678.85     34.83 o
  -2  20   1       31.93       45.91      9.99 o
   0  20   1     1215.66     1156.09     30.33 o
   2  20   1      527.21      561.11     23.23 o
   4  20   1     1223.49     1232.78     54.03 o
   6  20   1       21.83       13.16     10.60 o
   8  20   1        3.76       10.36     13.92 o
  -9  21   1      932.81     1067.90     39.46 o
  -7  21   1      115.07       85.47     16.62 o
  -5  21   1      313.38      325.23     20.01 o
  -3  21   1        9.88       17.46     10.39 o
  -1  21   1       60.34       59.46     11.37 o
   1  21   1      106.65       98.03     13.80 o
   3  21   1       42.74       42.12     10.85 o
   5  21   1     1167.63     1113.29     32.61 o
   7  21   1      223.50      222.99     22.37 o
  -6  22   1      131.34      156.77     19.98 o
  -4  22   1       10.90       19.59     10.73 o
  -2  22   1       27.99       24.02     10.56 o
   0  22   1        5.50        1.81     10.35 o
   2  22   1        2.53       17.52     12.75 o
   4  22   1      103.29       88.03     16.47 o
   6  22   1      172.31      147.36     19.40 o
  -5  23   1      260.11      246.36     22.84 o
  -3  23   1       35.25       17.71     27.74 o
  -1  23   1        7.70        7.03     13.98 o
   1  23   1        5.50        5.02     13.69 o
   3  23   1       11.63       31.01     16.09 o
   5  23   1      334.51      284.46     35.94 o
  -4  24   1        9.06       17.11     13.74 o
  -2  24   1       48.87       76.94     23.42 o
   0  24   1       57.43       21.53     18.57 o
   2  24   1       58.83       44.71     23.66 o
 -16   0   2      875.65      781.31     47.20 o
 -14   0   2     2631.84     2568.04     80.66 o
 -12   0   2      563.03      520.33     25.32 o
 -10   0   2      510.68      543.91     16.27 o
  -8   0   2     1297.60     1516.44     25.57 o
  -6   0   2     2882.23     3007.54     38.53 o
  -4   0   2     1836.70     1912.79     26.23 o
  -2   0   2    38313.46    36918.94    480.36 o
   0   0   2    76571.73    76863.05   1169.72 o
   2   0   2    14910.82    14774.93    190.57 o
   4   0   2    24317.66    28158.82    360.64 o
   6   0   2      986.90     1056.52     21.00 o
   8   0   2        6.70       11.44      8.09 o
  10   0   2       60.38       57.05     10.86 o
  12   0   2      478.25      453.51     51.00 o
  14   0   2       31.50       52.75     63.56 o
 -17   1   2        0.11       36.20     14.64 o
 -15   1   2     1531.37     1570.77     43.73 o
 -13   1   2      540.08      541.12     21.18 o
 -11   1   2       17.45        9.54      4.79 o
  -9   1   2      309.58      306.65      7.86 o
  -7   1   2      899.23      973.59     12.68 o
  -5   1   2     4571.63     4737.33     42.90 o
  -3   1   2     5633.03     5567.63     52.47 o
  -1   1   2     1277.21     1279.60     13.53 o
   1   1   2      142.77      150.12      3.64 o
   3   1   2      148.38      172.64      4.66 o
   5   1   2      831.70      841.08     11.43 o
   7   1   2      116.75      118.23      6.73 o
   9   1   2        6.36        6.58      5.52 o
  11   1   2       63.99       60.68      8.63 o
  13   1   2      119.55      159.24     21.05 o
 -16   2   2     1182.49     1173.50     39.35 o
 -14   2   2      205.62      240.05     19.00 o
 -12   2   2      761.56      745.26     19.44 o
 -10   2   2      524.29      574.06     12.13 o
  -8   2   2     1301.68     1392.75     17.01 o
  -6   2   2      391.70      441.05      7.08 o
  -4   2   2     3590.67     3810.31     35.91 o
  -2   2   2     3332.95     3224.80     29.09 o
   0   2   2       68.15       79.82      2.59 o
   2   2   2     3241.63     3244.08     34.61 o
   4   2   2      656.33      812.23     12.22 o
   6   2   2      163.33      189.43      6.43 o
   8   2   2       28.20       36.68      5.46 o
  10   2   2      232.76      264.61     12.21 o
  12   2   2      266.95      250.91     19.15 o
  14   2   2      120.36      114.96     20.91 o
 -17   3   2      398.60      350.69     25.33 o
 -15   3   2       12.04       32.45     11.89 o
 -13   3   2       35.43       38.13      9.20 o
 -11   3   2      713.09      683.95     15.03 o
  -9   3   2      281.33      278.79      9.38 o
  -7   3   2     1812.26     1907.95     21.77 o
  -5   3   2     5839.11     6424.93     59.43 o
  -3   3   2    93331.75    88981.73    756.30 o
  -1   3   2      422.42      325.78      5.65 o
   1   3   2      533.74      570.14      7.92 o
   3   3   2     1240.30     1331.49     17.13 o
   5   3   2     3984.61     4307.35     46.06 o
   7   3   2      307.04      364.19     10.28 o
   9   3   2      146.17      135.04     10.34 o
  11   3   2     1746.19     1760.87     41.64 o
  13   3   2       85.68       78.60     17.61 o
 -16   4   2      281.51      293.61     22.73 o
 -14   4   2       44.18       51.30     10.87 o
 -12   4   2       35.53       31.08      6.64 o
 -10   4   2       76.55       74.96      8.15 o
  -8   4   2     1184.47     1277.09     16.61 o
  -6   4   2      823.31      842.11     11.78 o
  -4   4   2      902.89      895.30     11.22 o
  -2   4   2      908.36      865.66     10.59 o
   0   4   2      503.99      505.01      9.44 o
   2   4   2     1100.07     1072.90     17.81 o
   4   4   2      592.82      634.44     10.75 o
   6   4   2       87.73      111.55      6.77 o
   8   4   2       16.10       11.84      4.89 o
  10   4   2      690.66      703.90     22.63 o
  12   4   2      192.23      225.93     19.71 o
  14   4   2       23.50       21.14     17.63 o
 -15   5   2       21.99       50.24     12.97 o
 -13   5   2       39.12       40.80      8.63 o
 -11   5   2       22.78       22.06      5.81 o
  -9   5   2      255.94      266.84      8.69 o
  -7   5   2     1791.14     2021.51     22.42 o
  -5   5   2     9254.97    10010.02     82.20 o
  -3   5   2     5619.47     5627.67     52.00 o
  -1   5   2     2253.46     2107.37     20.74 o
   1   5   2      346.85      344.70      6.12 o
   3   5   2      214.40      226.48      5.44 o
   5   5   2      498.04      471.24      9.83 o
   7   5   2     1625.75     1678.99     24.18 o
   9   5   2     4903.56     4834.06     66.05 o
  11   5   2        0.64        7.52      8.55 o
  13   5   2      121.10      109.57     25.85 o
 -16   6   2       77.19       90.64     18.96 o
 -14   6   2       69.92       89.38     12.59 o
 -12   6   2       39.06       44.80      7.44 o
 -10   6   2       54.90       61.95      6.91 o
  -8   6   2     2019.47     1994.77     23.76 o
  -6   6   2    30578.74    31719.05    254.10 o
  -4   6   2     2106.89     2203.08     20.94 o
  -2   6   2     3312.68     3167.65     27.89 o
   0   6   2    12271.77    12029.23    104.43 o
   2   6   2      262.74      278.72      7.48 o
   4   6   2     6346.13     6483.37     63.73 o
   6   6   2     2512.50     2423.24     32.39 o
   8   6   2     5240.63     5148.59     60.28 o
  10   6   2        4.93       14.68      7.76 o
  12   6   2       53.59       41.34     15.01 o
  14   6   2      771.48      720.90     45.19 o
 -15   7   2       47.65       63.85     15.95 o
 -13   7   2       24.01        7.10      7.29 o
 -11   7   2       40.81       52.48      7.16 o
  -9   7   2       79.66       84.61      6.96 o
  -7   7   2      769.68      782.00     11.93 o
  -5   7   2        1.67        2.41      1.98 o
  -3   7   2     2995.13     3082.53     28.59 o
  -1   7   2     1276.55     1189.45     12.30 o
   1   7   2      106.26      105.33      3.71 o
   3   7   2      269.99      300.72      8.12 o
   5   7   2       99.24       92.35      5.22 o
   7   7   2     3076.71     3041.60     38.82 o
   9   7   2      120.89      121.89      8.85 o
  11   7   2       28.66       16.24     10.31 o
  13   7   2       16.36       12.42     14.37 o
 -16   8   2       40.29       54.22     16.93 o
 -14   8   2      130.28      152.74     15.26 o
 -12   8   2      992.14      911.44     21.68 o
 -10   8   2       68.18       60.06      8.20 o
  -8   8   2       64.80       55.95      5.38 o
  -6   8   2      224.24      249.74      6.25 o
  -4   8   2       25.19       23.38      2.44 o
  -2   8   2     2941.76     3042.51     27.63 o
   0   8   2       99.86       97.86      3.69 o
   2   8   2     2963.59     3071.51     33.78 o
   4   8   2      472.66      421.08      8.85 o
   6   8   2     8924.11     8494.99     96.14 o
   8   8   2        0.16        0.00      5.68 o
  10   8   2      100.60       95.18     10.27 o
  12   8   2       45.04       43.68     13.51 o
  14   8   2       45.55       80.71     22.53 o
 -15   9   2      317.47      315.92     22.98 o
 -13   9   2      135.51      129.70     15.88 o
 -11   9   2      391.80      371.33     14.78 o
  -9   9   2      874.88      903.78     17.42 o
  -7   9   2       81.76       86.18      5.40 o
  -5   9   2     1552.05     1663.85     17.80 o
  -3   9   2      147.69      155.56      5.64 o
  -1   9   2      779.97      783.93     10.09 o
   1   9   2      617.72      672.41     10.93 o
   3   9   2     6410.32     6592.71     62.98 o
   5   9   2      812.47      746.52     16.66 o
   7   9   2       87.42       64.04      8.70 o
   9   9   2        9.71        6.82      6.79 o
  11   9   2      197.94      159.53     17.35 o
  13   9   2       68.52       26.26     17.46 o
 -14  10   2      334.97      324.94     27.30 o
 -12  10   2        3.20        7.83      8.13 o
 -10  10   2      192.02      169.68      9.90 o
  -8  10   2       61.37       59.79      6.96 o
  -6  10   2       33.57       38.10      3.77 o
  -4  10   2       46.36       45.98      3.52 o
  -2  10   2      105.91       95.07      3.85 o
   0  10   2     1132.70     1081.30     15.70 o
   2  10   2      107.19      105.28      5.00 o
   4  10   2      363.45      360.84     13.70 o
   6  10   2      201.60      164.19      9.03 o
   8  10   2      275.89      304.28     14.34 o
  10  10   2       52.15       65.88     10.07 o
  12  10   2        7.52       21.67     14.32 o
 -15  11   2      619.42      589.15     33.56 o
 -13  11   2       15.29       16.81      9.68 o
 -11  11   2       11.27       11.22      7.49 o
  -9  11   2     2178.38     1887.62     30.16 o
  -7  11   2       27.70       30.49      4.92 o
  -5  11   2        9.08       15.29      3.27 o
  -3  11   2      860.26      759.32     11.37 o
  -1  11   2     4583.52     4406.92     47.51 o
   1  11   2       51.00       47.21      4.31 o
   3  11   2     1032.06      960.12     20.58 o
   5  11   2      905.11      867.74     17.29 o
   7  11   2       31.12       28.61      6.69 o
   9  11   2      489.73      511.63     30.48 o
  11  11   2      184.08      161.54     17.43 o
  13  11   2       11.86       25.03     20.13 o
 -14  12   2       67.56       55.36     12.65 o
 -12  12   2       74.19       95.80     11.93 o
 -10  12   2        5.64       16.86      7.78 o
  -8  12   2      201.04      185.86      9.20 o
  -6  12   2      112.90      124.09      6.64 o
  -4  12   2       10.07       14.46      3.83 o
  -2  12   2     1496.16     1509.30     19.16 o
   0  12   2      107.71      102.76      6.33 o
   2  12   2      105.60       95.00      5.88 o
   4  12   2      896.21      854.22     21.13 o
   6  12   2       90.91      105.69      7.98 o
   8  12   2       18.91       16.86      8.06 o
  10  12   2      569.13      609.09     29.70 o
  12  12   2      540.08      553.80     42.46 o
 -13  13   2       47.47       60.98     11.90 o
 -11  13   2       39.05       53.19      9.93 o
  -9  13   2       11.00        2.76      6.73 o
  -7  13   2      214.13      168.43      9.48 o
  -5  13   2       75.05       71.04      6.22 o
  -3  13   2      326.63      336.79      9.75 o
  -1  13   2        1.01        7.29      5.27 o
   1  13   2      174.87      170.49      7.32 o
   3  13   2       19.71       17.20      4.97 o
   5  13   2       84.06       88.68      7.70 o
   7  13   2       73.05       69.92      9.85 o
   9  13   2       17.39       26.42      9.15 o
  11  13   2      426.27      428.65     28.82 o
 -14  14   2       85.01       80.23     16.96 o
 -12  14   2       80.52       97.01     13.01 o
 -10  14   2       12.61       15.97      8.75 o
  -8  14   2      218.08      191.53     11.84 o
  -6  14   2     1239.95     1021.97     18.55 o
  -4  14   2     1994.39     1799.35     31.02 o
  -2  14   2     3631.77     3540.66     60.90 o
   0  14   2       30.66       24.00      6.97 o
   2  14   2      298.06      318.34     10.21 o
   4  14   2       12.08       17.77      5.35 o
   6  14   2        9.75        7.63      6.46 o
   8  14   2      364.03      358.45     16.98 o
  10  14   2      213.79      217.09     17.02 o
  12  14   2      972.99      948.24     46.69 o
 -13  15   2       20.71       17.63     12.43 o
 -11  15   2       10.79        1.09      9.22 o
  -9  15   2      664.97      689.46     22.28 o
  -7  15   2       43.15       44.51      7.91 o
  -5  15   2      766.58      729.62     16.58 o
  -3  15   2       22.04       15.76      6.72 o
  -1  15   2     5133.00     4827.94     74.18 o
   1  15   2      284.50      280.19     11.42 o
   3  15   2       23.11       27.31      6.47 o
   5  15   2       24.41       19.91      7.34 o
   7  15   2        6.72       12.32      7.76 o
   9  15   2     1607.94     1840.63     41.79 o
  11  15   2      586.05      518.87     31.40 o
 -12  16   2        9.20       23.95     12.46 o
 -10  16   2       39.78       57.41     10.65 o
  -8  16   2       41.57       29.74      7.56 o
  -6  16   2       10.73       11.13      7.14 o
  -4  16   2       26.83       28.29      6.26 o
  -2  16   2       95.02       86.44      9.61 o
   0  16   2     1094.47     1039.22     24.28 o
   2  16   2        7.47       21.04      7.01 o
   4  16   2       95.43       82.38      9.02 o
   6  16   2       21.27       21.56      7.88 o
   8  16   2      169.97      199.62     14.70 o
  10  16   2        2.41       26.44     17.60 o
 -11  17   2      143.42      143.81     16.82 o
  -9  17   2       97.24       87.45     11.99 o
  -7  17   2       32.47       33.13      8.81 o
  -5  17   2      577.10      582.32     18.94 o
  -3  17   2      107.41      100.58      9.99 o
  -1  17   2      245.07      205.72     14.70 o
   1  17   2     1541.97     1481.52     42.98 o
   3  17   2      466.23      435.79     17.77 o
   5  17   2       31.72       41.05      9.07 o
   7  17   2      158.90      181.34     13.46 o
   9  17   2       43.77       53.19     14.93 o
 -12  18   2     2656.06     2968.52     86.69 o
 -10  18   2       17.16       25.94     11.58 o
  -8  18   2      125.91      128.51     12.72 o
  -6  18   2       30.57       22.28      9.02 o
  -4  18   2      400.19      411.32     17.35 o
  -2  18   2      438.01      445.69     20.93 o
   0  18   2      208.11      203.11     13.20 o
   2  18   2     3240.18     3150.12     74.08 o
   4  18   2      220.07      223.60     14.14 o
   6  18   2      327.51      392.19     24.39 o
   8  18   2        4.81       19.28     13.43 o
 -11  19   2      371.40      476.67     33.95 o
  -9  19   2        8.08        7.45     11.07 o
  -7  19   2       12.85       16.70      9.42 o
  -5  19   2       26.24       24.55      8.93 o
  -3  19   2       33.81       34.96      9.03 o
  -1  19   2       47.03       42.67     10.04 o
   1  19   2       25.38       32.59      9.00 o
   3  19   2      253.39      284.02     19.76 o
   5  19   2       95.25      102.56     11.95 o
   7  19   2       10.47        8.96     11.35 o
 -10  20   2      398.16      428.40     28.56 o
  -8  20   2       18.07       10.27     11.13 o
  -6  20   2      140.83      155.69     13.92 o
  -4  20   2       17.66       28.66      9.81 o
  -2  20   2      194.39      203.22     24.92 o
   0  20   2      390.55      365.30     17.83 o
   2  20   2     1308.11     1201.30     53.60 o
   4  20   2      417.97      417.18     19.71 o
   6  20   2      111.75      122.68     15.32 o
   8  20   2      274.79      257.20     28.77 o
  -9  21   2      702.93      781.53     34.84 o
  -7  21   2       20.11       21.10     12.24 o
  -5  21   2       56.97       38.18     11.28 o
  -3  21   2        9.25       12.55      9.70 o
  -1  21   2       17.47       17.10      9.97 o
   1  21   2        8.96       29.76     11.33 o
   3  21   2       69.55       86.97     12.97 o
   5  21   2      370.49      333.62     24.08 o
   7  21   2       38.31       27.82     15.73 o
  -8  22   2      152.92      222.31     29.95 o
  -6  22   2      130.28      106.12     17.03 o
  -4  22   2        9.93       16.41     11.54 o
  -2  22   2       31.02       45.61     11.71 o
   0  22   2       34.00       17.60     12.26 o
   2  22   2        4.66       11.03     11.28 o
   4  22   2       67.00       71.66     16.60 o
  -5  23   2       88.31      121.88     18.69 o
  -3  23   2      777.68      844.32     58.60 o
  -1  23   2       67.48       68.68     15.76 o
   1  23   2       94.69       62.79     17.12 o
   3  23   2        5.92       17.63     14.27 o
  -4  24   2      129.95      150.36     22.73 o
  -2  24   2       33.11       70.85     21.16 o
   0  24   2       15.35       30.87     18.73 o
   2  24   2        0.51       -1.46     15.35 o
 -17   1   3       94.47      107.27     18.52 o
 -15   1   3     1084.71     1129.13     35.54 o
 -13   1   3       72.74       64.64      9.20 o
 -11   1   3     1631.54     1676.86     26.48 o
  -9   1   3     1046.17     1076.09     14.66 o
  -7   1   3     1436.45     1369.72     15.70 o
  -5   1   3     1337.04     1299.12     14.50 o
  -3   1   3      155.17      142.38      3.62 o
  -1   1   3       75.53      105.53      3.00 o
   1   1   3     4702.37     4992.78     45.95 o
   3   1   3     1495.16     1748.10     19.22 o
   5   1   3     1435.68     1717.69     21.68 o
   7   1   3       10.49       14.74      5.33 o
   9   1   3      362.65      352.54     13.38 o
  11   1   3        8.77       19.72      9.31 o
  13   1   3      236.53      269.72     26.25 o
 -16   2   3      291.24      304.78     28.96 o
 -14   2   3       82.66       91.68     11.94 o
 -12   2   3      386.74      391.90     13.44 o
 -10   2   3      469.42      510.92     11.68 o
  -8   2   3     6259.25     6361.00     58.79 o
  -6   2   3     4589.05     4515.59     43.29 o
  -4   2   3     1147.94     1171.03     12.68 o
  -2   2   3       40.39       32.41      3.20 o
   0   2   3     2684.30     2776.10     27.16 o
   2   2   3      137.42      139.15      4.15 o
   4   2   3        9.27       14.82      3.39 o
   6   2   3      767.68      875.56     15.45 o
   8   2   3       37.06       41.30      6.57 o
  10   2   3      222.31      234.08     23.52 o
  12   2   3       67.60       74.82     14.35 o
  14   2   3        4.88       23.14     16.32 o
 -17   3   3      512.09      557.95     34.31 o
 -15   3   3      417.65      429.07     21.05 o
 -13   3   3       58.11       60.00      8.69 o
 -11   3   3     1279.17     1348.28     20.86 o
  -9   3   3      378.36      367.32      9.26 o
  -7   3   3     2413.67     2531.51     26.98 o
  -5   3   3    10134.66    10498.06     95.05 o
  -3   3   3     4059.40     4048.42     36.87 o
  -1   3   3     7705.32     7019.36     88.11 o
   1   3   3    19997.05    22072.05    201.98 o
   3   3   3     2891.35     2948.98     31.22 o
   5   3   3     1169.57     1347.06     18.84 o
   7   3   3      141.96      155.49      8.55 o
   9   3   3      755.86      728.59     20.82 o
  11   3   3      605.31      606.23     27.21 o
  13   3   3       75.95       61.66     17.42 o
 -16   4   3       33.63       52.12     13.75 o
 -14   4   3       16.00       14.79      8.08 o
 -12   4   3       13.51       21.59      6.78 o
 -10   4   3      429.91      417.67     10.90 o
  -8   4   3      106.93       99.92      5.06 o
  -6   4   3     4244.73     4571.75     42.35 o
  -4   4   3     1586.09     1598.09     16.80 o
  -2   4   3       95.95       77.08      3.43 o
   0   4   3      786.45      773.46      9.67 o
   2   4   3      688.70      787.51     11.79 o
   4   4   3     1841.09     1822.40     21.99 o
   6   4   3        7.29        3.67      3.87 o
   8   4   3      494.23      485.21     13.76 o
  10   4   3      206.64      217.09     20.98 o
  12   4   3      215.21      219.50     18.95 o
 -17   5   3       24.08       45.60     19.73 o
 -15   5   3      152.76      160.59     15.19 o
 -13   5   3       54.89       48.26      8.63 o
 -11   5   3       59.55       62.96      6.54 o
  -9   5   3      464.72      453.65     10.51 o
  -7   5   3       17.31       14.38      3.05 o
  -5   5   3     2075.95     2306.67     23.52 o
  -3   5   3       51.32       45.48      2.80 o
  -1   5   3     2397.59     2428.55     30.74 o
   1   5   3       98.87       80.08      3.35 o
   3   5   3     1537.80     1440.35     19.63 o
   5   5   3      713.06      764.44     13.01 o
   7   5   3      692.41      690.08     14.08 o
   9   5   3      853.23      772.01     24.83 o
  11   5   3      200.92      233.42     21.65 o
  13   5   3      321.90      317.12     26.26 o
 -16   6   3        3.03       21.84     13.34 o
 -14   6   3       73.64       71.19     14.24 o
 -12   6   3      186.38      198.68     10.52 o
 -10   6   3       48.80       55.52      6.01 o
  -8   6   3     6294.28     6749.67     60.82 o
  -6   6   3    23649.22    23995.35    206.92 o
  -4   6   3       11.06        3.90      2.44 o
  -2   6   3      609.79      550.26      8.97 o
   0   6   3     9359.03     9574.29     93.45 o
   2   6   3     1270.32     1393.41     17.48 o
   4   6   3      103.40      107.09      5.26 o
   6   6   3      366.35      368.13     10.12 o
   8   6   3     1573.89     1453.72     24.88 o
  10   6   3      221.55      245.57     36.39 o
  12   6   3      408.98      373.58     26.81 o
 -15   7   3       12.56       13.21     10.29 o
 -13   7   3      222.76      208.22     13.53 o
 -11   7   3      127.99      129.55      8.80 o
  -9   7   3       68.91       59.85      5.67 o
  -7   7   3      320.85      332.82      7.04 o
  -5   7   3     1213.86     1239.66     14.07 o
  -3   7   3      560.06      506.74      9.64 o
  -1   7   3      873.33      878.81     11.41 o
   1   7   3      551.19      631.68      9.78 o
   3   7   3      179.56      182.95      6.30 o
   5   7   3     1119.84     1049.58     18.18 o
   7   7   3     1005.32      951.32     17.99 o
   9   7   3        6.41       -1.39      8.08 o
  11   7   3       28.10        8.68     11.30 o
  13   7   3      208.09      220.80     29.05 o
 -16   8   3       88.65       88.62     19.05 o
 -14   8   3       12.53       20.03      9.72 o
 -12   8   3      612.89      561.38     16.29 o
 -10   8   3       49.80       42.02      6.48 o
  -8   8   3      575.29      575.71     10.89 o
  -6   8   3     2041.82     2013.89     21.70 o
  -4   8   3     2661.07     2547.84     27.15 o
  -2   8   3      981.15      813.44     10.55 o
   0   8   3      555.06      586.62      9.42 o
   2   8   3      794.89      749.23     11.30 o
   4   8   3      384.95      376.21      8.65 o
   6   8   3     3212.43     3178.41     47.33 o
   8   8   3       38.07       41.67      7.58 o
  10   8   3       19.94       20.62     11.14 o
  12   8   3      133.44      102.61     18.38 o
 -15   9   3       45.99       57.68     13.47 o
 -13   9   3      107.58      132.93     11.63 o
 -11   9   3      130.42      101.66     11.50 o
  -9   9   3     7882.23     8141.42     88.98 o
  -7   9   3     1172.57     1325.06     17.17 o
  -5   9   3      652.77      694.34     10.05 o
  -3   9   3      248.57      221.74      5.96 o
  -1   9   3     1438.02     1226.73     15.51 o
   1   9   3     3867.76     4135.95     42.97 o
   3   9   3      248.90      328.25      8.29 o
   5   9   3     2420.09     2300.54     32.38 o
   7   9   3      483.23      522.34     15.19 o
   9   9   3      242.91      251.99     18.33 o
  11   9   3      276.60      237.36     22.32 o
  13   9   3      179.13      187.38     32.26 o
 -16  10   3       66.99       70.09     22.00 o
 -14  10   3       79.53       79.13     12.33 o
 -12  10   3       21.01       13.17      7.70 o
 -10  10   3      650.25      594.14     16.29 o
  -8  10   3       87.95      111.61      7.50 o
  -6  10   3       69.47       73.61      4.82 o
  -4  10   3      804.37      736.90     12.39 o
  -2  10   3       68.82       74.21      4.06 o
   0  10   3      296.71      307.90      8.28 o
   2  10   3      139.47      139.44      5.96 o
   4  10   3     3106.75     3025.23     37.82 o
   6  10   3       11.52        6.96      5.45 o
   8  10   3      358.96      341.35     18.41 o
  10  10   3       31.04        5.69     10.17 o
  12  10   3       19.94       33.29     20.02 o
 -15  11   3       18.62       17.10     13.90 o
 -13  11   3        0.51       10.86      8.21 o
 -11  11   3       40.59       26.39      7.77 o
  -9  11   3     1568.11     1387.09     23.08 o
  -7  11   3      362.15      324.89      8.17 o
  -5  11   3      603.73      584.74     10.82 o
  -3  11   3      540.51      490.26     10.25 o
  -1  11   3     1647.34     1655.64     21.19 o
   1  11   3      404.76      383.64     12.78 o
   3  11   3     5973.33     5698.18     93.72 o
   5  11   3       37.51       30.70      5.91 o
   7  11   3      571.33      557.97     17.61 o
   9  11   3      599.51      588.84     23.70 o
  11  11   3       16.55       27.71     15.26 o
 -14  12   3       64.10       62.71     13.40 o
 -12  12   3      292.77      322.00     16.50 o
 -10  12   3       97.36       94.32      9.11 o
  -8  12   3      114.87      101.52      7.37 o
  -6  12   3      105.60      100.89      6.14 o
  -4  12   3     3511.00     3438.73     45.80 o
  -2  12   3      401.10      378.35      9.29 o
   0  12   3      137.11      118.51      7.54 o
   2  12   3     1078.38     1020.31     22.88 o
   4  12   3       59.34       57.06      5.75 o
   6  12   3     1065.28     1025.74     22.93 o
   8  12   3     2147.72     2081.64     42.27 o
  10  12   3      295.02      281.21     20.32 o
  12  12   3        7.43       33.95     20.97 o
 -15  13   3        5.22       35.47     16.28 o
 -13  13   3        1.75       -5.83      9.45 o
 -11  13   3       82.68       84.95     11.38 o
  -9  13   3       35.23       40.67      7.11 o
  -7  13   3       70.23       55.31      5.73 o
  -5  13   3       39.10       35.84      6.17 o
  -3  13   3     2694.50     2567.38     41.36 o
  -1  13   3        1.75        4.85      5.00 o
   1  13   3      182.59      190.44      9.94 o
   3  13   3      254.55      232.44     12.40 o
   5  13   3       12.07        4.32      5.81 o
   7  13   3       78.13       82.36     10.21 o
   9  13   3       31.55       42.40     11.14 o
  11  13   3      758.18      710.96     44.74 o
 -14  14   3       57.05       59.40     17.37 o
 -12  14   3       35.22       27.99     10.81 o
 -10  14   3      214.86      230.07     13.46 o
  -8  14   3      330.19      314.39     12.19 o
  -6  14   3      135.88      125.50      7.48 o
  -4  14   3      144.28      145.57     10.04 o
  -2  14   3     3200.46     3101.18     52.00 o
   0  14   3      528.41      524.92     16.00 o
   2  14   3      434.10      436.11     17.00 o
   4  14   3       48.01       38.18      6.46 o
   6  14   3       39.08       35.45      7.85 o
   8  14   3      136.46      144.12     14.15 o
  10  14   3       94.49       89.11     17.44 o
 -13  15   3      116.13      166.44     17.60 o
 -11  15   3      100.13      109.07     12.75 o
  -9  15   3       19.17       12.46      7.69 o
  -7  15   3      101.06      121.18      8.73 o
  -5  15   3      282.16      286.00     14.25 o
  -3  15   3      258.49      256.87     13.56 o
  -1  15   3     1913.87     1860.98     36.39 o
   1  15   3       27.14       20.38      7.26 o
   3  15   3      188.94      205.63     13.94 o
   5  15   3      205.25      216.13     13.38 o
   7  15   3       58.16       53.28     10.13 o
   9  15   3      321.30      314.80     19.71 o
 -12  16   3        8.68       23.25     12.36 o
 -10  16   3        7.85       20.20      9.05 o
  -8  16   3       25.69       18.76      8.15 o
  -6  16   3      251.66      253.87     12.15 o
  -4  16   3      104.91       83.40     10.31 o
  -2  16   3      435.25      446.40     17.56 o
   0  16   3      474.56      493.06     23.82 o
   2  16   3       41.24       34.46     12.04 o
   4  16   3        6.85        2.38      6.89 o
   6  16   3       19.54       30.49      8.85 o
   8  16   3      171.94      166.05     16.04 o
  10  16   3        5.06       -9.04     14.41 o
 -13  17   3      314.30      322.80     27.61 o
 -11  17   3        0.58        5.38     10.63 o
  -9  17   3       11.11       13.94      9.09 o
  -7  17   3      339.37      369.43     18.94 o
  -5  17   3      242.46      223.93     14.90 o
  -3  17   3      149.26      161.95     13.76 o
  -1  17   3     3142.52     2919.98     56.44 o
   1  17   3     1204.87     1155.01     59.01 o
   3  17   3       22.32       15.64      9.04 o
   5  17   3      165.25      189.02     14.60 o
   7  17   3       90.73       89.01     15.43 o
   9  17   3       48.93       51.93     16.12 o
 -12  18   3      149.75      224.87     30.02 o
 -10  18   3       13.48        5.14     10.25 o
  -8  18   3      222.12      248.50     17.08 o
  -6  18   3       11.36       12.83      8.48 o
  -4  18   3      273.50      305.92     18.15 o
  -2  18   3      102.50       82.15     15.96 o
   0  18   3       80.31       81.99     22.34 o
   2  18   3      839.31      843.63     29.91 o
   4  18   3       40.37       38.30      9.58 o
   6  18   3     1476.23     1579.14     41.28 o
   8  18   3       17.08       32.14     16.14 o
 -11  19   3      364.13      398.57     29.67 o
  -9  19   3        8.84        5.99     10.90 o
  -7  19   3       32.24       37.86     10.33 o
  -5  19   3       36.46       41.25      9.53 o
  -3  19   3       96.90       82.33     12.65 o
  -1  19   3        1.65        7.40      9.51 o
   1  19   3      342.03      334.93     20.00 o
   3  19   3       21.43       26.53     10.66 o
   5  19   3       93.50       91.31     13.22 o
   7  19   3       12.94        6.82     14.38 o
 -10  20   3      407.50      472.97     28.16 o
  -8  20   3      289.94      292.32     18.10 o
  -6  20   3       28.94       58.72     10.89 o
  -4  20   3      226.21      273.12     19.02 o
  -2  20   3       15.89        5.23     10.20 o
   0  20   3      761.33      781.75     36.88 o
   2  20   3      749.32      686.95     33.26 o
   4  20   3       29.78       29.52     11.93 o
   6  20   3       30.37       21.37     15.87 o
  -9  21   3      254.20      244.85     22.67 o
  -7  21   3      114.80      106.33     15.74 o
  -5  21   3      150.52      173.94     23.59 o
  -3  21   3       61.93       45.91     12.47 o
  -1  21   3      121.85      118.91     16.81 o
   1  21   3       19.38       12.98     17.66 o
   3  21   3      376.32      388.13     19.68 o
   5  21   3       86.03       89.92     16.69 o
  -8  22   3      124.44       86.00     18.05 o
  -6  22   3       21.17       18.39     12.69 o
  -4  22   3       30.97       33.56     11.80 o
  -2  22   3       51.14       55.36     14.47 o
   0  22   3        0.50      -13.11     13.79 o
   2  22   3       35.53       45.02     13.75 o
   4  22   3        6.40       10.53     13.26 o
  -5  23   3       43.55       66.98     16.50 o
  -3  23   3        4.62       12.85     12.41 o
  -1  23   3       31.70       28.70     18.56 o
   1  23   3       13.02       10.57     13.89 o
   3  23   3       88.43       80.50     17.03 o
  -4  24   3      221.93      136.15     49.66 o
  -2  24   3       22.65       12.34     18.49 o
   0  24   3        6.02        6.17     17.48 o
 -18   0   4      181.19      257.06     72.38 o
 -16   0   4      162.50      210.47     36.06 o
 -14   0   4     1009.32     1002.88     35.85 o
 -12   0   4      383.15      350.50     17.67 o
 -10   0   4     3139.95     3070.82     49.06 o
  -8   0   4      604.42      641.00     15.46 o
  -6   0   4     4049.20     3946.05     52.51 o
  -4   0   4     2728.41     2461.99     31.25 o
  -2   0   4    11900.38    12105.86    149.50 o
   0   0   4     5440.84     5782.15     71.98 o
   2   0   4    11858.18    13534.03    208.44 o
   4   0   4     2033.36     2258.76     39.78 o
   6   0   4      476.71      452.42     18.49 o
   8   0   4     3445.03     3302.65     74.10 o
  10   0   4      221.21      204.46     21.48 o
  12   0   4      157.16      171.90     57.00 o
 -17   1   4       58.72       79.17     20.51 o
 -15   1   4      108.44      127.07     14.75 o
 -13   1   4      286.98      284.59     12.20 o
 -11   1   4      532.46      492.84     13.83 o
  -9   1   4     2486.88     2313.18     26.15 o
  -7   1   4      693.71      659.91      9.57 o
  -5   1   4       55.59       58.10      2.77 o
  -3   1   4      318.31      348.01      6.12 o
  -1   1   4     4854.36     5064.97     48.54 o
   1   1   4     1024.75     1123.64     13.73 o
   3   1   4      694.08      768.60     12.44 o
   5   1   4      452.83      478.74     11.64 o
   7   1   4      201.34      228.18     11.47 o
   9   1   4      353.40      354.01     16.71 o
  11   1   4       91.48       91.18     14.45 o
  13   1   4      258.63      241.97     26.69 o
 -16   2   4       31.49       46.26     25.64 o
 -14   2   4      261.67      302.01     13.22 o
 -12   2   4      599.08      513.16     14.71 o
 -10   2   4      283.27      337.09      9.02 o
  -8   2   4     1090.71     1077.72     16.53 o
  -6   2   4      104.23       98.88      3.42 o
  -4   2   4       63.37       58.20      2.68 o
  -2   2   4      488.47      497.80      7.12 o
   0   2   4       67.62       78.04      3.40 o
   2   2   4     5291.09     6115.14     56.68 o
   4   2   4       42.66       52.91      4.48 o
   6   2   4      343.63      322.36     10.54 o
   8   2   4       27.35       20.63      7.15 o
  10   2   4     1017.43     1037.45     36.59 o
  12   2   4        8.33       20.67     12.34 o
 -17   3   4      457.01      398.94     43.82 o
 -15   3   4        5.74       12.68      9.81 o
 -13   3   4      363.20      347.65     15.88 o
 -11   3   4      508.41      475.62     16.33 o
  -9   3   4      254.38      279.40      7.72 o
  -7   3   4      148.80      175.66      5.18 o
  -5   3   4      538.09      697.24     12.19 o
  -3   3   4    24260.16    23972.70    211.72 o
  -1   3   4     4035.27     3940.35     35.18 o
   1   3   4     1139.87     1410.69     17.52 o
   3   3   4      285.94      273.45      7.14 o
   5   3   4      413.07      441.79     10.40 o
   7   3   4       37.73       28.69      6.15 o
   9   3   4       11.85       12.83      7.78 o
  11   3   4      285.83      278.55     20.75 o
  13   3   4      353.28      407.53     37.57 o
 -16   4   4      181.59      193.80     28.09 o
 -14   4   4      334.96      349.79     20.39 o
 -12   4   4       67.63       65.55      7.56 o
 -10   4   4      362.12      377.05     10.06 o
  -8   4   4     1637.57     1657.01     19.46 o
  -6   4   4       82.91       93.75      4.09 o
  -4   4   4       59.62       94.92      3.69 o
  -2   4   4     2248.03     2337.34     24.83 o
   0   4   4       95.47      115.49      4.12 o
   2   4   4       11.80        8.08      2.50 o
   4   4   4       11.90        7.84      3.61 o
   6   4   4      133.33      145.31      8.33 o
   8   4   4       98.78       73.84      8.74 o
  10   4   4      178.64      164.74     21.81 o
  12   4   4      173.59      215.55     23.62 o
 -17   5   4        9.49       34.87     19.24 o
 -15   5   4      220.68      212.10     16.60 o
 -13   5   4        0.52        7.99      6.73 o
 -11   5   4      607.26      638.01     13.77 o
  -9   5   4     1199.06     1210.90     17.42 o
  -7   5   4     2604.34     2696.44     27.70 o
  -5   5   4       99.99       89.37      3.69 o
  -3   5   4     1150.67     1141.33     13.96 o
  -1   5   4      305.46      323.20      6.83 o
   1   5   4     1745.17     1917.78     20.57 o
   3   5   4       11.67       15.19      3.22 o
   5   5   4       98.18       84.01      5.91 o
   7   5   4      349.19      341.84     13.98 o
   9   5   4        1.65        2.82      8.20 o
  11   5   4       16.50       15.91     11.83 o
 -16   6   4       90.36      120.96     27.47 o
 -14   6   4      142.47      144.07     12.88 o
 -12   6   4       67.90       89.04      9.25 o
 -10   6   4      636.50      631.29     14.07 o
  -8   6   4      706.45      779.12     12.15 o
  -6   6   4    13374.80    13690.34    120.31 o
  -4   6   4      580.46      539.66      8.57 o
  -2   6   4     6935.22     8070.79     79.67 o
   0   6   4     4543.37     5040.92     50.29 o
   2   6   4      743.15      673.66     11.86 o
   4   6   4      111.07      103.13      6.32 o
   6   6   4      206.51      206.73      8.71 o
   8   6   4       23.50       26.70     13.62 o
  10   6   4        5.03       24.99     11.91 o
  12   6   4      518.02      467.37     69.48 o
 -17   7   4       20.30       42.20     24.57 o
 -15   7   4        3.73        2.47      9.69 o
 -13   7   4      310.99      277.47     14.06 o
 -11   7   4      191.68      209.37     10.06 o
  -9   7   4      381.52      412.65     10.38 o
  -7   7   4      495.21      481.52      8.33 o
  -5   7   4       26.51       15.09      3.68 o
  -3   7   4      229.22      263.44      6.64 o
  -1   7   4      280.24      341.39      7.27 o
   1   7   4     1637.29     1692.66     19.98 o
   3   7   4      262.87      287.84      8.23 o
   5   7   4        6.18        9.49      4.36 o
   7   7   4      164.20      156.86     12.32 o
   9   7   4       25.05       21.02     11.26 o
  11   7   4       92.07       82.35     17.02 o
 -16   8   4       15.65       44.31     13.14 o
 -14   8   4       67.64       73.29     11.98 o
 -12   8   4     1776.79     1658.31     29.73 o
 -10   8   4      660.42      639.14     14.09 o
  -8   8   4      531.16      564.80     10.16 o
  -6   8   4       97.73       68.11      4.32 o
  -4   8   4      626.43      664.66     10.25 o
  -2   8   4      184.50      203.60      6.29 o
   0   8   4      516.69      518.75     10.23 o
   2   8   4      873.50      954.81     14.02 o
   4   8   4     2911.24     2843.49     39.51 o
   6   8   4     5979.93     5827.53     81.02 o
   8   8   4       28.81       34.75      9.98 o
  10   8   4       21.02       30.14     12.66 o
  12   8   4        9.02       18.45     24.47 o
 -15   9   4       42.11       34.62     12.43 o
 -13   9   4        3.49       11.00      8.61 o
 -11   9   4      500.91      527.52     15.14 o
  -9   9   4     8125.32     8254.55     83.02 o
  -7   9   4     1173.37     1121.90     14.79 o
  -5   9   4       19.67       29.85      3.76 o
  -3   9   4      143.59      145.45      6.84 o
  -1   9   4       30.24       28.28      3.50 o
   1   9   4       82.21      135.29      6.35 o
   3   9   4     2299.50     2406.44     30.91 o
   5   9   4     6302.96     6345.50     78.23 o
   7   9   4      528.48      559.20     19.49 o
   9   9   4       10.03       27.74     11.22 o
  11   9   4       11.97       39.99     18.27 o
 -16  10   4       19.57       21.16     13.05 o
 -14  10   4       20.54       17.43     11.03 o
 -12  10   4       30.83       28.63      7.40 o
 -10  10   4       20.50       17.65      5.73 o
  -8  10   4       49.48       62.71      5.29 o
  -6  10   4     1795.99     1763.97     22.87 o
  -4  10   4      170.56      186.96      6.65 o
  -2  10   4      219.21      215.90      7.02 o
   0  10   4      135.70      130.36      5.47 o
   2  10   4      229.17      234.43      9.74 o
   4  10   4     1172.77     1159.43     20.90 o
   6  10   4       20.20       17.46      7.52 o
   8  10   4     1087.97     1109.52     34.20 o
  10  10   4       49.96       44.06     14.80 o
 -15  11   4       70.82       44.04     14.07 o
 -13  11   4       10.03       17.68      9.75 o
 -11  11   4      713.68      698.69     24.51 o
  -9  11   4       20.87       10.97      4.64 o
  -7  11   4       75.05       45.10      4.72 o
  -5  11   4     7275.07     7021.85     77.04 o
  -3  11   4      175.18      199.33     10.84 o
  -1  11   4      212.42      205.28      7.98 o
   1  11   4      101.00       89.07      7.17 o
   3  11   4     7283.18     6910.96     90.34 o
   5  11   4       11.22       14.90      6.03 o
   7  11   4       29.29       30.41      8.71 o
   9  11   4     2229.88     2260.88     61.40 o
  11  11   4       60.85       61.06     20.51 o
 -14  12   4       10.81       18.92     11.04 o
 -12  12   4     1996.44     1994.64     44.13 o
 -10  12   4      271.02      221.18     11.68 o
  -8  12   4       55.54       57.04      5.83 o
  -6  12   4       28.33       21.26      5.59 o
  -4  12   4     3570.51     3300.10     42.42 o
  -2  12   4      653.06      694.34     16.18 o
   0  12   4      393.98      428.90     12.17 o
   2  12   4     1841.02     1733.95     32.65 o
   4  12   4        3.77        4.66      5.14 o
   6  12   4       11.64       14.41      7.93 o
   8  12   4     1679.47     1742.15     51.16 o
  10  12   4      172.77      124.53     23.47 o
 -15  13   4        3.48       10.08     15.14 o
 -13  13   4      100.44       82.49     11.81 o
 -11  13   4       27.87       35.19      8.56 o
  -9  13   4       85.78      101.76      8.80 o
  -7  13   4       17.91       19.72      5.88 o
  -5  13   4      147.39      144.27      8.96 o
  -3  13   4      589.23      584.60     17.22 o
  -1  13   4       46.45       47.89      8.90 o
   1  13   4     1547.91     1476.23     31.32 o
   3  13   4       28.18       16.02      6.87 o
   5  13   4       50.84       48.06      8.02 o
   7  13   4       16.45        9.65      8.96 o
   9  13   4      111.68       96.99     16.50 o
 -14  14   4       20.09       39.39     15.61 o
 -12  14   4       27.38       33.06     10.00 o
 -10  14   4       42.62       44.52      8.22 o
  -8  14   4       63.99       77.84      9.74 o
  -6  14   4       46.78       27.21      6.53 o
  -4  14   4     6665.76     6486.58     90.46 o
  -2  14   4     1446.59     1411.20     27.89 o
   0  14   4     3747.08     3706.69     56.51 o
   2  14   4       17.31       11.96      6.84 o
   4  14   4      223.61      201.50     10.93 o
   6  14   4       17.20       12.98      8.90 o
   8  14   4       13.81       40.25     12.51 o
  10  14   4      304.65      275.19     38.45 o
 -13  15   4        2.56       14.67     12.89 o
 -11  15   4        5.61       25.65      9.03 o
  -9  15   4        0.42        4.42      6.39 o
  -7  15   4       62.85       66.44      8.66 o
  -5  15   4      890.67      853.74     20.89 o
  -3  15   4      211.69      201.12     13.47 o
  -1  15   4     3959.69     3815.49     62.44 o
   1  15   4      216.87      201.09     12.33 o
   3  15   4      491.39      515.40     20.64 o
   5  15   4      156.44      164.66     12.43 o
   7  15   4       24.10       20.45     10.58 o
   9  15   4      128.64      101.99     29.41 o
 -12  16   4       36.44       38.39     12.46 o
 -10  16   4        2.24        1.88      7.30 o
  -8  16   4       11.57       13.32      7.08 o
  -6  16   4      398.31      424.11     17.20 o
  -4  16   4       38.43       26.21      8.44 o
  -2  16   4       69.03       57.89      9.44 o
   0  16   4       57.03       40.92     10.90 o
   2  16   4       16.28       15.73      8.19 o
   4  16   4       88.82       74.79      9.47 o
   6  16   4       35.71       41.31     11.04 o
   8  16   4      100.33      102.54     21.03 o
 -13  17   4      539.20      544.23     40.59 o
 -11  17   4      135.35      139.29     17.94 o
  -9  17   4       13.75       22.11      9.34 o
  -7  17   4      851.17      859.70     33.62 o
  -5  17   4       66.47       58.83     10.26 o
  -3  17   4       39.40       32.97      9.57 o
  -1  17   4     2130.91     2029.43     47.15 o
   1  17   4       51.90       41.16     12.54 o
   3  17   4       12.60       17.86      9.16 o
   5  17   4      266.45      307.82     16.58 o
   7  17   4       99.92      101.83     15.89 o
 -12  18   4      902.92      987.47     81.54 o
 -10  18   4      174.47      195.52     23.11 o
  -8  18   4      249.93      171.20     13.48 o
  -6  18   4       23.23       27.54      9.62 o
  -4  18   4       78.71       94.80     12.49 o
  -2  18   4      156.07      177.34     18.79 o
   0  18   4      343.52      339.66     24.74 o
   2  18   4      101.14       89.05     13.24 o
   4  18   4      374.91      351.59     19.47 o
   6  18   4       83.09      107.90     15.15 o
 -11  19   4      101.79      107.40     23.80 o
  -9  19   4      202.07      215.19     22.75 o
  -7  19   4       50.18       58.93     12.62 o
  -5  19   4        3.70       21.90      9.93 o
  -3  19   4        0.99       11.36      9.98 o
  -1  19   4       18.30       24.93     12.83 o
   1  19   4       35.93       39.96     12.60 o
   3  19   4       16.05       40.15     11.42 o
   5  19   4      362.18      394.42     30.25 o
   7  19   4       22.30       23.39     18.04 o
 -10  20   4      246.74      266.27     30.03 o
  -8  20   4       53.72       57.59     11.99 o
  -6  20   4      333.48      424.32     21.28 o
  -4  20   4      188.27      215.90     17.88 o
  -2  20   4       32.99       16.77     11.30 o
   0  20   4        3.01        5.51     10.94 o
   2  20   4      183.06      208.20     19.06 o
   4  20   4       79.24       94.67     14.42 o
   6  20   4      151.92      151.77     21.81 o
  -9  21   4       49.02       55.36     22.31 o
  -7  21   4      653.91      783.86     35.87 o
  -5  21   4       84.05       99.56     15.29 o
  -3  21   4       26.22       27.34     12.41 o
  -1  21   4       64.96       68.58     18.02 o
   1  21   4       53.16       29.96     14.06 o
   3  21   4      556.12      601.17     59.03 o
   5  21   4        9.55       26.15     16.32 o
  -8  22   4       35.94       20.59     18.60 o
  -6  22   4      166.88      218.11     20.99 o
  -4  22   4        2.30        4.84     12.48 o
  -2  22   4       40.25       50.71     16.65 o
   0  22   4       28.03       40.21     16.37 o
   2  22   4       88.64      119.58     21.71 o
  -5  23   4      359.64      366.88     36.93 o
  -3  23   4     1067.66     1076.89     41.03 o
  -1  23   4       19.96       27.68     18.62 o
   1  23   4      358.72      409.42     31.99 o
 -17   1   5       30.24       50.67     19.80 o
 -15   1   5       76.06       92.09     13.29 o
 -13   1   5      424.38      411.64     14.91 o
 -11   1   5     1646.45     1558.88     25.80 o
  -9   1   5       91.37       77.66      5.18 o
  -7   1   5       39.45       40.10      2.98 o
  -5   1   5       90.87      105.36      5.14 o
  -3   1   5     1357.04     1340.14     15.16 o
  -1   1   5     1208.66     1294.02     16.13 o
   1   1   5      620.85      723.78     11.73 o
   3   1   5      435.55      478.79     10.76 o
   5   1   5       76.62       99.69      8.18 o
   7   1   5     1149.03     1054.70     24.26 o
   9   1   5      415.36      421.27     20.15 o
  11   1   5      112.87       80.90     17.59 o
 -18   2   5      147.97      225.07     29.17 o
 -16   2   5       22.96       47.39     14.67 o
 -14   2   5        3.75        6.00      7.73 o
 -12   2   5      740.88      702.91     15.71 o
 -10   2   5     1377.09     1355.68     20.85 o
  -8   2   5       19.84       24.71      2.94 o
  -6   2   5       68.32       78.41      3.46 o
  -4   2   5     2496.12     2528.49     27.88 o
  -2   2   5     6211.11     6183.30     59.73 o
   0   2   5      125.74      147.54      5.50 o
   2   2   5      453.80      483.39     10.28 o
   4   2   5      226.08      270.20      9.65 o
   6   2   5     1272.97     1235.88     25.52 o
   8   2   5      217.09      213.43     13.72 o
  10   2   5      177.00      160.16     15.44 o
  12   2   5      102.30      102.19     17.62 o
 -17   3   5        8.03       42.70     16.27 o
 -15   3   5      112.06      116.88     13.13 o
 -13   3   5      317.59      263.00     12.53 o
 -11   3   5     1189.75     1182.58     20.50 o
  -9   3   5      197.07      183.66      5.94 o
  -7   3   5      178.65      192.38      5.18 o
  -5   3   5     1696.05     1883.01     21.38 o
  -3   3   5     8702.39     9073.86     80.05 o
  -1   3   5     2158.29     2478.49     26.46 o
   1   3   5      944.11     1236.19     18.05 o
   3   3   5      469.69      473.20     11.07 o
   5   3   5     1217.57     1174.03     28.17 o
   7   3   5      401.21      420.79     16.66 o
   9   3   5      258.23      267.01     32.99 o
  11   3   5      825.22      827.32     38.04 o
 -18   4   5      159.25      168.33     44.27 o
 -16   4   5       32.23       47.60     14.20 o
 -14   4   5      472.30      455.94     26.53 o
 -12   4   5      156.26      145.23      8.84 o
 -10   4   5      141.14      139.65     10.11 o
  -8   4   5       29.62       25.94      3.65 o
  -6   4   5      201.79      165.44      4.95 o
  -4   4   5     2350.56     2283.13     25.00 o
  -2   4   5      745.23      786.54     10.34 o
   0   4   5     2930.93     3177.06     39.22 o
   2   4   5      178.25      172.68      6.28 o
   4   4   5      182.73      180.97      8.48 o
   6   4   5        8.80        7.45      5.57 o
   8   4   5      343.68      321.09     22.68 o
  10   4   5      325.96      309.13     21.62 o
  12   4   5       11.66       23.77     17.56 o
 -17   5   5      138.21      132.46     20.15 o
 -15   5   5     1566.36     1452.98     36.50 o
 -13   5   5       63.61       57.26      8.30 o
 -11   5   5      109.30      114.09      7.47 o
  -9   5   5       66.64       65.09      5.05 o
  -7   5   5        9.95       16.09      2.91 o
  -5   5   5      292.41      207.18      5.61 o
  -3   5   5      160.41      171.05      5.14 o
  -1   5   5     5285.68     5793.07     57.01 o
   1   5   5      553.08      532.65     12.40 o
   3   5   5      685.57      717.39     19.15 o
   5   5   5        1.23        3.26      4.99 o
   7   5   5      134.53      131.51     11.17 o
   9   5   5       88.97       74.57     13.19 o
  11   5   5      418.72      501.06     31.32 o
 -16   6   5      189.44      166.29     16.30 o
 -14   6   5      161.65      138.95     12.29 o
 -12   6   5        7.18        4.87      5.52 o
 -10   6   5      189.53      188.45      7.70 o
  -8   6   5     1466.87     1668.66     19.46 o
  -6   6   5     1372.88     1429.42     17.60 o
  -4   6   5     5650.03     5285.88     54.89 o
  -2   6   5      209.05      245.16      6.53 o
   0   6   5     3271.79     3514.56     36.03 o
   2   6   5     1058.44     1020.82     16.28 o
   4   6   5     1527.66     1526.48     24.21 o
   6   6   5      526.40      498.10     15.63 o
   8   6   5        6.57       20.74      9.44 o
  10   6   5      707.50      729.44     67.24 o
 -17   7   5       80.47       90.86     28.39 o
 -15   7   5       30.05       27.90     10.70 o
 -13   7   5        4.46       11.57      7.40 o
 -11   7   5       56.49       69.19      6.37 o
  -9   7   5     1086.63     1111.62     18.10 o
  -7   7   5        9.17       15.61      3.06 o
  -5   7   5      332.79      352.59      8.38 o
  -3   7   5       28.91       34.44      3.55 o
  -1   7   5       52.11       65.57      4.46 o
   1   7   5       19.11       23.09      3.62 o
   3   7   5        0.29        4.73      4.02 o
   5   7   5     2357.04     2419.12     37.29 o
   7   7   5        9.94       15.29      9.01 o
   9   7   5       31.05       46.41     12.49 o
  11   7   5      118.54      116.50     23.49 o
 -16   8   5       18.55       18.88     13.65 o
 -14   8   5      349.51      307.53     17.71 o
 -12   8   5       97.45       65.53      8.96 o
 -10   8   5        8.23        5.12      4.24 o
  -8   8   5     4003.07     3947.35     41.10 o
  -6   8   5       47.78       62.38      4.81 o
  -4   8   5        1.26        2.66      3.01 o
  -2   8   5      793.80      855.88     20.93 o
   0   8   5      710.18      684.98     12.10 o
   2   8   5       41.05       38.55      4.86 o
   4   8   5      165.53      146.65      9.23 o
   6   8   5     1221.78     1325.57     43.64 o
   8   8   5       26.87       53.25     12.64 o
  10   8   5      217.04      224.89     22.59 o
 -17   9   5        4.21       15.67     19.05 o
 -15   9   5        1.68       -4.71     11.84 o
 -13   9   5      328.51      273.96     17.24 o
 -11   9   5      952.81      956.85     18.41 o
  -9   9   5     6431.13     6649.66     63.09 o
  -7   9   5      904.00      862.52     15.13 o
  -5   9   5      880.14      993.55     14.49 o
  -3   9   5       39.93       44.67      4.26 o
  -1   9   5      625.07      630.24     10.86 o
   1   9   5      507.55      555.38     12.11 o
   3   9   5      507.87      461.91     12.88 o
   5   9   5     1382.15     1526.42     31.68 o
   7   9   5      922.01      934.18     39.38 o
   9   9   5      840.27      913.23     42.36 o
  11   9   5       11.02       35.78     19.29 o
 -16  10   5       10.30        5.73     15.29 o
 -14  10   5       54.45       51.73     11.32 o
 -12  10   5      332.57      298.24     16.53 o
 -10  10   5        1.20        6.88      4.82 o
  -8  10   5      452.62      441.68     11.55 o
  -6  10   5      666.12      622.08     12.84 o
  -4  10   5       39.99       43.87      4.96 o
  -2  10   5      235.44      254.13      8.30 o
   0  10   5      130.43      142.22      8.73 o
   2  10   5      722.36      682.97     16.96 o
   4  10   5      350.42      348.06     12.37 o
   6  10   5      178.85      189.04     21.05 o
   8  10   5     1180.67     1225.18     44.98 o
  10  10   5       35.64       29.65     17.67 o
 -15  11   5       51.97       37.90     15.26 o
 -13  11   5      252.88      261.55     18.89 o
 -11  11   5       35.19       29.40      6.01 o
  -9  11   5      351.97      323.08     13.45 o
  -7  11   5     4771.81     4724.22     53.51 o
  -5  11   5     2409.97     2303.70     29.38 o
  -3  11   5      196.95      207.81      7.81 o
  -1  11   5       58.62       54.69      5.69 o
   1  11   5     1988.63     1876.38     34.05 o
   3  11   5     2698.64     2688.00     45.50 o
   5  11   5       64.87       58.75      9.54 o
   7  11   5      275.27      259.61     18.74 o
   9  11   5      465.09      514.32     34.42 o
 -16  12   5       19.61       29.78     17.70 o
 -14  12   5      240.43      229.07     18.14 o
 -12  12   5     3108.48     2831.57     54.99 o
 -10  12   5       82.68      104.20      8.29 o
  -8  12   5      195.12      209.99     10.26 o
  -6  12   5      581.07      546.68     13.59 o
  -4  12   5     3199.34     3084.89     42.27 o
  -2  12   5      148.21      141.45      8.73 o
   0  12   5      678.03      688.13     16.33 o
   2  12   5     2016.68     2030.06     35.11 o
   4  12   5       15.35       12.45      7.23 o
   6  12   5      115.49      115.84     23.41 o
   8  12   5      873.52      856.20    108.81 o
  10  12   5       24.38       35.36     19.22 o
 -15  13   5       79.29       64.91     18.35 o
 -13  13   5       47.59       45.32     11.74 o
 -11  13   5       70.50       61.04      9.96 o
  -9  13   5       97.36       89.60      7.50 o
  -7  13   5      159.78      176.56      9.70 o
  -5  13   5      898.16      846.16     18.78 o
  -3  13   5      200.80      203.25     11.66 o
  -1  13   5      307.66      282.88     11.30 o
   1  13   5     1363.30     1328.84     28.50 o
   3  13   5       10.28       22.53      7.88 o
   5  13   5       45.85       49.67      9.65 o
   7  13   5       48.69       45.42     13.60 o
   9  13   5      209.83      182.29     23.42 o
 -14  14   5      145.30      153.40     19.45 o
 -12  14   5       23.85       12.51      9.19 o
 -10  14   5      122.28      114.23     11.06 o
  -8  14   5      395.15      415.21     16.37 o
  -6  14   5      349.56      371.87     16.95 o
  -4  14   5     2724.16     2637.12     46.80 o
  -2  14   5     1032.92     1017.60     21.63 o
   0  14   5     3878.05     3937.90     79.61 o
   2  14   5      103.58      115.80     11.07 o
   4  14   5      281.00      282.36     19.43 o
   6  14   5      307.95      312.78     33.69 o
   8  14   5       45.43       51.45     17.22 o
 -13  15   5      595.29      567.46     28.72 o
 -11  15   5        5.36       15.98      8.63 o
  -9  15   5       11.06       19.61      6.82 o
  -7  15   5      136.34      146.87     10.59 o
  -5  15   5       18.11       14.02      7.00 o
  -3  15   5      586.41      601.62     18.55 o
  -1  15   5      366.43      416.18     21.34 o
   1  15   5      949.63      904.50     24.59 o
   3  15   5       89.55       63.53     11.26 o
   5  15   5       26.61       15.03      9.72 o
   7  15   5       11.13       24.66     13.95 o
 -14  16   5      207.35      193.47     23.80 o
 -12  16   5       85.71       98.51     13.10 o
 -10  16   5        1.27        2.26      8.79 o
  -8  16   5        8.81       14.33      7.61 o
  -6  16   5       58.39       52.75      9.48 o
  -4  16   5        0.00       10.21      7.09 o
  -2  16   5     1279.32     1349.83     37.59 o
   0  16   5       87.17       71.64     12.83 o
   2  16   5      125.59      123.48     12.70 o
   4  16   5        5.13       21.76     10.07 o
   6  16   5        3.35        3.49     11.88 o
   8  16   5       16.66       32.92     16.93 o
 -13  17   5      143.62      166.02     25.87 o
 -11  17   5      189.25      248.99     17.67 o
  -9  17   5      188.13      234.57     15.56 o
  -7  17   5      694.27      748.54     21.91 o
  -5  17   5        3.97        7.44      7.41 o
  -3  17   5     1745.69     1789.21     41.23 o
  -1  17   5      168.65      141.75     17.79 o
   1  17   5       29.95       33.16     11.63 o
   3  17   5      148.35      134.82     15.66 o
   5  17   5       86.40       80.78     12.32 o
   7  17   5       25.37       38.67     17.42 o
 -12  18   5       39.20       -0.35     17.47 o
 -10  18   5      578.26      603.92     26.10 o
  -8  18   5      488.88      491.38     20.81 o
  -6  18   5      163.65      158.73     14.65 o
  -4  18   5      142.40      144.39     15.35 o
  -2  18   5        9.80        7.01      9.71 o
   0  18   5       50.25       54.50     12.63 o
   2  18   5       83.44       81.58     14.02 o
   4  18   5      838.60      903.19     36.94 o
   6  18   5      701.86      528.48     41.70 o
 -11  19   5       42.22       51.63     18.32 o
  -9  19   5      119.01      140.25     16.34 o
  -7  19   5       20.59       18.26      9.85 o
  -5  19   5       72.52       67.69     11.85 o
  -3  19   5       54.40       43.49     11.68 o
  -1  19   5        5.12        6.52     10.89 o
   1  19   5       26.14       43.06     13.56 o
   3  19   5       19.53       27.51     13.11 o
   5  19   5       53.41       46.41     20.09 o
 -10  20   5      355.49      307.94     40.81 o
  -8  20   5      336.27      326.60     27.35 o
  -6  20   5      199.62      233.34     17.86 o
  -4  20   5       56.80       65.66     13.22 o
  -2  20   5      280.20      309.66     38.45 o
   0  20   5       31.46       45.06     13.99 o
   2  20   5      297.45      329.85     24.51 o
   4  20   5      132.85      147.80     19.72 o
  -9  21   5       10.33       -1.77     17.95 o
  -7  21   5       73.20       80.59     16.70 o
  -5  21   5       17.90       16.98     12.13 o
  -3  21   5       14.17       23.22     12.85 o
  -1  21   5       80.70       53.55     14.83 o
   1  21   5        1.88        6.83     14.05 o
   3  21   5      203.02      229.40     25.56 o
  -8  22   5        1.56       15.78     19.46 o
  -6  22   5       90.76       79.43     16.35 o
  -4  22   5       12.53       25.02     13.42 o
  -2  22   5        2.05       25.64     18.26 o
   0  22   5       36.72       25.86     16.78 o
   2  22   5      147.86      162.25     40.16 o
  -5  23   5       39.84       55.85     16.71 o
  -3  23   5        9.60       15.53     17.39 o
  -1  23   5       22.36       20.44     16.17 o
 -18   0   6       22.08       62.34     28.52 o
 -16   0   6      136.04      131.81     22.02 o
 -14   0   6     1623.70     1581.65     57.47 o
 -12   0   6      717.84      665.44     23.29 o
 -10   0   6      160.89      169.32     15.55 o
  -8   0   6      563.49      642.76     15.85 o
  -6   0   6    26275.79    26242.65    368.18 o
  -4   0   6     1273.91     1111.32     19.14 o
  -2   0   6      548.15      694.89     13.09 o
   0   0   6     3749.64     3684.85     58.05 o
   2   0   6      127.76      149.56      9.42 o
   4   0   6      698.16      700.03     24.91 o
   6   0   6      533.24      503.84     30.95 o
   8   0   6     3209.23     3050.53     84.16 o
  10   0   6      581.11      648.09     48.07 o
 -17   1   6       38.96       65.73     17.71 o
 -15   1   6       18.62       25.36      8.99 o
 -13   1   6      544.74      528.73     14.65 o
 -11   1   6        5.98        9.71      5.54 o
  -9   1   6        4.15        1.78      4.13 o
  -7   1   6      568.87      582.99     10.18 o
  -5   1   6     2170.62     2086.84     26.74 o
  -3   1   6      399.89      396.00      7.49 o
  -1   1   6      612.75      630.17     11.37 o
   1   1   6      201.31      202.50      6.78 o
   3   1   6      278.10      295.34      9.78 o
   5   1   6      809.58      748.96     19.09 o
   7   1   6      120.17      104.19     11.64 o
   9   1   6        7.44       14.24      9.69 o
  11   1   6       62.57       58.88     17.98 o
 -18   2   6      464.40      532.89     39.64 o
 -16   2   6       17.82       40.69     12.61 o
 -14   2   6      140.15      136.13     11.76 o
 -12   2   6       15.15       23.15      6.32 o
 -10   2   6       32.26       37.63      5.97 o
  -8   2   6       62.64       57.47      4.00 o
  -6   2   6      505.53      511.20     10.17 o
  -4   2   6      683.97      728.98     11.57 o
  -2   2   6       18.56        9.54      2.96 o
   0   2   6      260.33      212.21      7.41 o
   2   2   6       37.68       39.95      4.60 o
   4   2   6      255.53      184.82      9.35 o
   6   2   6      192.54      148.90     11.35 o
   8   2   6      313.23      298.56     17.58 o
  10   2   6      137.61       84.59     15.74 o
 -17   3   6      347.00      360.62     26.97 o
 -15   3   6       53.26       64.36     11.43 o
 -13   3   6      615.56      552.23     16.20 o
 -11   3   6       49.63       41.48      6.45 o
  -9   3   6     1451.11     1447.27     20.05 o
  -7   3   6     1262.01     1117.57     16.09 o
  -5   3   6      259.03      363.91      7.57 o
  -3   3   6     5389.81     5555.56     54.88 o
  -1   3   6     5742.64     6041.72     64.48 o
   1   3   6     2194.63     2142.73     28.49 o
   3   3   6      597.04      576.50     14.40 o
   5   3   6      536.05      510.29     16.18 o
   7   3   6       41.07       26.39      8.97 o
   9   3   6       25.73       50.63     10.85 o
  11   3   6       75.46       89.16     27.49 o
 -18   4   6       12.52       31.96     20.34 o
 -16   4   6      515.11      555.43     24.19 o
 -14   4   6      210.88      193.18     12.46 o
 -12   4   6      499.15      456.87     14.53 o
 -10   4   6        2.65        0.31      4.41 o
  -8   4   6        4.33        4.36      2.90 o
  -6   4   6      374.54      360.13      7.56 o
  -4   4   6     1135.52     1067.95     18.15 o
  -2   4   6      539.26      600.67     10.66 o
   0   4   6       16.76       28.57      3.62 o
   2   4   6     2004.37     2124.55     38.06 o
   4   4   6      654.40      572.77     15.11 o
   6   4   6       11.28       17.74      8.93 o
   8   4   6      180.34      165.01     14.26 o
  10   4   6        6.13       18.53     12.54 o
 -17   5   6        5.95       19.90     13.74 o
 -15   5   6       25.78       41.63     10.57 o
 -13   5   6       62.18       58.72      7.95 o
 -11   5   6     1662.30     1571.73     37.79 o
  -9   5   6       67.68       74.75      5.25 o
  -7   5   6      360.99      339.25      7.99 o
  -5   5   6     2606.91     2494.73     28.50 o
  -3   5   6       66.48       54.41      4.86 o
  -1   5   6      476.70      513.26      9.92 o
   1   5   6      103.99       79.79      5.81 o
   3   5   6     6159.40     5855.96     79.03 o
   5   5   6       49.12       43.52      7.56 o
   7   5   6      898.78      864.63     25.99 o
   9   5   6      231.01      240.75     22.41 o
  11   5   6       35.41       54.79     21.20 o
 -16   6   6      131.25      121.83     16.26 o
 -14   6   6       29.35       38.53      9.60 o
 -12   6   6       87.46       86.31      7.37 o
 -10   6   6      645.06      625.30     13.44 o
  -8   6   6       27.31       25.41      5.07 o
  -6   6   6      292.94      290.47      7.10 o
  -4   6   6      765.53      808.65     14.37 o
  -2   6   6     4077.22     4615.27     47.42 o
   0   6   6       74.12       70.06      5.21 o
   2   6   6     5554.51     5624.46     72.57 o
   4   6   6      692.35      694.32     17.18 o
   6   6   6      227.23      217.11     14.93 o
   8   6   6      346.36      353.08     42.74 o
  10   6   6      118.60      138.79     24.38 o
 -17   7   6      190.78      182.01     25.48 o
 -15   7   6       67.28       85.99     13.14 o
 -13   7   6       21.66       27.92      8.15 o
 -11   7   6      491.77      473.98     17.90 o
  -9   7   6      916.41      866.25     15.79 o
  -7   7   6      311.27      296.23      7.82 o
  -5   7   6       20.98       15.00      3.41 o
  -3   7   6     1262.44     1333.88     19.47 o
  -1   7   6       93.86       97.29      5.52 o
   1   7   6       50.85       45.68      6.02 o
   3   7   6      229.30      213.07     11.81 o
   5   7   6     2338.02     2326.98     49.63 o
   7   7   6      178.33      144.00     16.98 o
   9   7   6       45.52       50.95     15.49 o
 -16   8   6       10.89        6.24     12.97 o
 -14   8   6       54.32       47.56     11.15 o
 -12   8   6      204.94      187.57     11.08 o
 -10   8   6     3176.76     3125.43     39.53 o
  -8   8   6     3759.26     3474.83     44.40 o
  -6   8   6       60.63       62.07      4.91 o
  -4   8   6     1250.33     1363.68     19.28 o
  -2   8   6       96.93       97.66      5.83 o
   0   8   6       13.46       10.89      4.29 o
   2   8   6        7.91        5.92      5.47 o
   4   8   6      461.97      470.41     24.56 o
   6   8   6     1854.61     1778.97     66.13 o
   8   8   6      510.46      519.13     29.98 o
  10   8   6       66.38       43.08     21.99 o
 -17   9   6        1.44        1.05     16.51 o
 -15   9   6        4.28        6.53     11.39 o
 -13   9   6      145.39      146.54     14.93 o
 -11   9   6      320.50      338.12     12.94 o
  -9   9   6     1695.91     1678.40     24.81 o
  -7   9   6     9581.56     9238.28     94.42 o
  -5   9   6       96.39      100.39      6.37 o
  -3   9   6       98.82       70.19      5.28 o
  -1   9   6       17.57       13.50      4.43 o
   1   9   6      280.30      283.02     11.58 o
   3   9   6       64.26       68.56     10.08 o
   5   9   6     2076.61     2159.54     54.66 o
   7   9   6      532.42      541.16     24.95 o
   9   9   6      113.84      154.71     25.11 o
 -16  10   6        6.84       -1.66     17.62 o
 -14  10   6       32.15       37.14     11.75 o
 -12  10   6      149.56      158.85     11.55 o
 -10  10   6      116.25      103.69      6.97 o
  -8  10   6      830.23      846.17     16.92 o
  -6  10   6      789.48      791.19     15.43 o
  -4  10   6       41.54       38.10      5.40 o
  -2  10   6       48.77       46.64      5.76 o
   0  10   6       34.12       33.85      6.35 o
   2  10   6      330.12      344.01     15.78 o
   4  10   6        1.24        7.95      8.11 o
   6  10   6      234.63      193.00     26.50 o
   8  10   6      153.97      162.48     20.28 o
 -15  11   6        6.91       20.04     14.89 o
 -13  11   6      283.05      264.88     18.88 o
 -11  11   6      127.06      104.50     10.08 o
  -9  11   6       68.58       62.00      7.40 o
  -7  11   6     2789.57     2677.06     34.24 o
  -5  11   6      409.03      375.58     14.14 o
  -3  11   6      103.00      104.81      6.73 o
  -1  11   6      119.32      110.81      7.07 o
   1  11   6     1556.87     1579.98     41.28 o
   3  11   6      104.82       73.00     12.99 o
   5  11   6       64.10       70.35     12.51 o
   7  11   6     1163.73     1206.07     44.71 o
   9  11   6       16.80       20.34     17.99 o
 -16  12   6      355.97      356.46     30.16 o
 -14  12   6      331.21      303.74     21.72 o
 -12  12   6     3070.80     3115.42     65.31 o
 -10  12   6      228.62      235.28     11.21 o
  -8  12   6       55.12       61.84      8.39 o
  -6  12   6      295.37      307.84     10.88 o
  -4  12   6     2604.98     2473.85     34.73 o
  -2  12   6     2325.83     2207.10     36.65 o
   0  12   6      423.82      367.35     16.78 o
   2  12   6      485.86      455.21     17.34 o
   4  12   6      446.32      413.16     25.23 o
   6  12   6      256.53      268.02     24.88 o
   8  12   6      285.56      249.20     30.33 o
 -15  13   6      167.92      126.77     23.36 o
 -13  13   6        9.70       15.33     11.36 o
 -11  13   6       30.73       32.41      8.80 o
  -9  13   6        8.72       19.32      7.31 o
  -7  13   6       25.03       12.16      6.70 o
  -5  13   6      404.59      453.44     15.02 o
  -3  13   6      103.72       96.39      9.42 o
  -1  13   6      385.55      435.74     18.10 o
   1  13   6      320.88      319.13     17.08 o
   3  13   6        5.39       12.03      9.65 o
   5  13   6       70.35       94.62     18.44 o
   7  13   6        1.34       22.25     13.41 o
 -14  14   6       93.06      122.46     22.50 o
 -12  14   6      332.64      369.85     19.34 o
 -10  14   6      160.47      151.87     10.89 o
  -8  14   6       16.99       22.03      7.09 o
  -6  14   6       59.41       54.82      8.09 o
  -4  14   6      951.14      936.40     21.83 o
  -2  14   6      832.97      849.69     21.26 o
   0  14   6     4311.62     4215.88     82.98 o
   2  14   6       80.52       55.78      9.71 o
   4  14   6        5.98       22.46     13.59 o
   6  14   6       49.34       30.85     13.73 o
   8  14   6       25.65       25.23     16.89 o
 -13  15   6       79.07      139.08     15.85 o
 -11  15   6       45.47       44.59     10.70 o
  -9  15   6       67.84       81.08     11.76 o
  -7  15   6       77.90       81.84     10.35 o
  -5  15   6      157.48      158.72     12.00 o
  -3  15   6      276.99      288.82     16.22 o
  -1  15   6     1239.10     1291.72     30.72 o
   1  15   6      962.80      956.29     29.98 o
   3  15   6      568.65      514.73     29.74 o
   5  15   6        7.62        7.49     11.37 o
   7  15   6       18.07       31.49     17.43 o
 -14  16   6       25.13       49.88     18.92 o
 -12  16   6       86.01       93.26     14.55 o
 -10  16   6       64.69       80.10     14.16 o
  -8  16   6       81.19       93.96     12.37 o
  -6  16   6        0.93        7.90      7.73 o
  -4  16   6      180.05      187.10     12.23 o
  -2  16   6      661.61      669.38     29.30 o
   0  16   6       18.40        9.94     10.33 o
   2  16   6       85.91       65.80     11.59 o
   4  16   6       95.05       75.80     25.37 o
   6  16   6       18.12       23.92     15.96 o
 -13  17   6       22.94       -0.57     17.08 o
 -11  17   6      126.61      158.02     27.46 o
  -9  17   6      577.69      698.59     26.34 o
  -7  17   6        0.08       -0.79      8.79 o
  -5  17   6       17.19       28.19      8.59 o
  -3  17   6     1685.79     1659.47     36.66 o
  -1  17   6       18.98       23.98     12.61 o
   1  17   6      323.37      340.53     22.08 o
   3  17   6      502.46      515.68     25.99 o
   5  17   6       86.85       46.90     15.10 o
 -12  18   6        6.29       23.49     14.94 o
 -10  18   6       77.14       82.80     15.74 o
  -8  18   6       86.04       83.38     13.57 o
  -6  18   6       19.76        3.55      9.74 o
  -4  18   6      430.69      419.78     20.40 o
  -2  18   6       31.82       21.55     11.65 o
   0  18   6       13.02       29.21     12.25 o
   2  18   6      127.72      149.50     20.84 o
   4  18   6      188.96      174.53     23.24 o
 -11  19   6        4.78       15.57     17.59 o
  -9  19   6      269.34      302.68     22.37 o
  -7  19   6        5.74       20.67     10.90 o
  -5  19   6      235.65      232.62     17.11 o
  -3  19   6        1.83       14.35     11.94 o
  -1  19   6       10.26       10.94     12.04 o
   1  19   6       13.67       17.60     12.76 o
   3  19   6       31.59       46.38     18.91 o
 -10  20   6      124.64       87.74     32.00 o
  -8  20   6      233.17      216.90     22.66 o
  -6  20   6      809.79      872.61     43.19 o
  -4  20   6       70.51       68.33     13.30 o
  -2  20   6      344.65      399.14     25.30 o
   0  20   6      114.09      129.70     18.20 o
   2  20   6       41.46       42.45     20.45 o
  -9  21   6      122.87      143.20     25.22 o
  -7  21   6      435.77      487.97     27.37 o
  -5  21   6       59.52       54.86     16.03 o
  -3  21   6       21.62       29.89     14.43 o
  -1  21   6      113.73       92.54     23.59 o
   1  21   6       14.40        0.70     14.29 o
  -6  22   6       63.32       69.65     18.15 o
  -4  22   6        2.34       15.72     17.14 o
  -2  22   6       19.51       16.71     15.42 o
   0  22   6       29.93       24.74     17.51 o
 -17   1   7        1.56       23.83     12.67 o
 -15   1   7      166.39      156.62     16.97 o
 -13   1   7       21.39       21.54      6.68 o
 -11   1   7        0.35       -1.39      5.01 o
  -9   1   7      166.54      168.33      7.97 o
  -7   1   7      175.13      152.34      6.18 o
  -5   1   7       26.27       19.53      3.97 o
  -3   1   7      942.41      906.33     14.38 o
  -1   1   7     1133.13     1064.79     15.83 o
   1   1   7      104.19       99.66      8.58 o
   3   1   7      291.00      365.55     15.64 o
   5   1   7      246.07      212.33     13.69 o
   7   1   7      301.20      271.80     20.17 o
   9   1   7        3.36        9.96     11.08 o
 -18   2   7      161.57      218.35     41.34 o
 -16   2   7       74.64       56.47     12.18 o
 -14   2   7      829.29      780.76     19.43 o
 -12   2   7       86.86       82.49      7.77 o
 -10   2   7      103.17      109.88      7.53 o
  -8   2   7      498.30      466.16     12.35 o
  -6   2   7      349.09      319.31      8.75 o
  -4   2   7      444.81      452.36      9.23 o
  -2   2   7      602.38      598.10     11.81 o
   0   2   7     3234.43     3227.58     41.13 o
   2   2   7      512.35      538.31     14.22 o
   4   2   7     1026.58      906.74     21.38 o
   6   2   7       47.23       26.36      9.01 o
   8   2   7       65.38       56.90     11.67 o
  10   2   7        5.18       27.60     16.73 o
 -17   3   7      171.91      189.17     25.09 o
 -15   3   7      140.84      156.62     14.36 o
 -13   3   7       65.13       60.12      9.13 o
 -11   3   7        0.79        8.43      5.33 o
  -9   3   7     3550.85     3412.61     44.78 o
  -7   3   7      706.63      612.33     12.67 o
  -5   3   7     3405.54     3661.86     39.80 o
  -3   3   7      214.72      197.00      6.52 o
  -1   3   7     1787.60     1742.97     25.69 o
   1   3   7     1636.20     1748.91     25.99 o
   3   3   7      312.11      287.74     11.19 o
   5   3   7     1874.90     1701.60     37.43 o
   7   3   7      686.32      707.40     25.22 o
   9   3   7       85.24      101.72     15.14 o
 -18   4   7        3.30       12.24     19.21 o
 -16   4   7       84.02       70.11     13.74 o
 -14   4   7      324.82      314.71     19.56 o
 -12   4   7      383.58      377.68     13.12 o
 -10   4   7        8.56        4.23      5.36 o
  -8   4   7      326.94      310.19     10.29 o
  -6   4   7       63.03       69.37      4.78 o
  -4   4   7      250.94      273.95      7.14 o
  -2   4   7       33.38       26.49      3.96 o
   0   4   7       68.79       68.60      5.80 o
   2   4   7     3630.70     3521.42     48.91 o
   4   4   7       32.08       23.80      6.75 o
   6   4   7      168.12      164.31     13.47 o
   8   4   7       21.08       44.92     14.72 o
  10   4   7        3.85        1.77     16.47 o
 -17   5   7      335.56      359.60     24.60 o
 -15   5   7      254.35      227.91     22.27 o
 -13   5   7     1418.61     1347.80     25.85 o
 -11   5   7     2002.81     1886.00     44.59 o
  -9   5   7       93.28       94.85      6.65 o
  -7   5   7       29.81       25.51      4.78 o
  -5   5   7      151.38      137.58      6.07 o
  -3   5   7       85.47       98.38      5.50 o
  -1   5   7       39.29       40.89      5.04 o
   1   5   7      368.01      453.40     14.03 o
   3   5   7      599.98      731.55     18.79 o
   5   5   7      284.05      257.14     14.12 o
   7   5   7      209.50      189.90     15.49 o
   9   5   7       33.36       40.55     17.82 o
 -18   6   7       33.36       67.51     19.65 o
 -16   6   7      216.52      152.20     21.93 o
 -14   6   7       65.86       82.12      9.50 o
 -12   6   7      543.22      499.42     17.67 o
 -10   6   7     3588.94     3341.03     48.67 o
  -8   6   7        9.51       10.43      4.95 o
  -6   6   7      115.24       92.91      6.27 o
  -4   6   7     1522.18     1766.48     30.62 o
  -2   6   7      395.80      390.32     10.06 o
   0   6   7       17.84       19.26      5.17 o
   2   6   7     1967.01     2086.17     35.24 o
   4   6   7      513.35      494.51     16.46 o
   6   6   7       58.87       51.31      9.96 o
   8   6   7      103.42       75.44     16.11 o
 -17   7   7      132.95      111.43     23.38 o
 -15   7   7       29.36       38.69     11.13 o
 -13   7   7       51.00       44.96      7.74 o
 -11   7   7      312.07      318.03     19.91 o
  -9   7   7      349.36      321.90     11.62 o
  -7   7   7      244.79      248.95      9.92 o
  -5   7   7       46.86       62.36      6.02 o
  -3   7   7      315.83      348.44      9.97 o
  -1   7   7       90.52      121.02      7.52 o
   1   7   7      432.18      388.51     16.42 o
   3   7   7      273.79      295.78     11.58 o
   5   7   7      150.21      157.12     11.52 o
   7   7   7       56.72       70.64     18.08 o
   9   7   7       60.06       77.45     39.01 o
 -16   8   7       20.19       21.58     13.29 o
 -14   8   7       14.18        7.57      7.83 o
 -12   8   7        1.27        5.71      6.24 o
 -10   8   7     3317.32     3168.56     46.67 o
  -8   8   7      280.98      267.37     10.88 o
  -6   8   7      133.27      143.75      8.76 o
  -4   8   7     1006.64      987.46     19.43 o
  -2   8   7      172.70      180.86     11.17 o
   0   8   7      909.90      863.86     22.19 o
   2   8   7       10.07        5.01      6.55 o
   4   8   7     2709.60     2842.01     62.65 o
   6   8   7        9.98       29.80     13.01 o
   8   8   7        0.76       21.42     16.66 o
 -17   9   7       58.82       64.69     18.80 o
 -15   9   7       57.49       50.97     13.36 o
 -13   9   7        2.01       10.17      7.95 o
 -11   9   7      626.67      653.59     18.08 o
  -9   9   7      569.25      548.25     21.19 o
  -7   9   7      354.11      288.50     10.59 o
  -5   9   7     4736.71     4711.27     64.56 o
  -3   9   7       76.67      100.29      6.59 o
  -1   9   7      174.81      156.24      8.53 o
   1   9   7       80.44       77.34      8.99 o
   3   9   7      109.66      111.82     12.27 o
   5   9   7     2142.81     2245.72     57.94 o
   7   9   7      105.53      163.27     27.21 o
   9   9   7      200.59      205.79     29.66 o
 -16  10   7        8.90       30.01     15.68 o
 -14  10   7       28.44       33.02     14.24 o
 -12  10   7       10.26       22.64      8.37 o
 -10  10   7       38.56       30.96      7.86 o
  -8  10   7      298.47      278.49     15.22 o
  -6  10   7      282.03      287.24     11.85 o
  -4  10   7      143.81      134.09      7.35 o
  -2  10   7       58.86       50.10      6.17 o
   0  10   7        8.72       13.96      7.07 o
   2  10   7       74.24       67.01     10.33 o
   4  10   7       17.54       14.47      9.67 o
   6  10   7      267.02      321.59     20.88 o
   8  10   7       25.36       -1.19     16.20 o
 -15  11   7       96.38      136.15     20.01 o
 -13  11   7      153.35      137.60     14.93 o
 -11  11   7       89.69       76.68     10.02 o
  -9  11   7        3.10       10.75      6.18 o
  -7  11   7     3726.25     3683.62     47.84 o
  -5  11   7       60.77       51.32      6.66 o
  -3  11   7      350.97      344.71     11.24 o
  -1  11   7       14.18       16.59      6.21 o
   1  11   7       19.54       20.96     12.13 o
   3  11   7       69.51       65.96     14.49 o
   5  11   7      204.36      237.65     18.48 o
   7  11   7        5.21       21.42     18.00 o
 -16  12   7       17.18       21.23     16.87 o
 -14  12   7      346.51      260.07     20.09 o
 -12  12   7     1669.96     1708.45     41.76 o
 -10  12   7      980.00      970.06     28.07 o
  -8  12   7      423.16      466.91     15.36 o
  -6  12   7       98.20       85.02      8.08 o
  -4  12   7       19.22       17.22      5.90 o
  -2  12   7      639.14      583.85     16.48 o
   0  12   7      381.58      331.75     19.34 o
   2  12   7      120.97      117.61     16.64 o
   4  12   7      537.52      582.32     53.79 o
   6  12   7      384.91      479.99     25.79 o
   8  12   7        2.95       18.83     23.53 o
 -15  13   7       92.67      101.13     19.52 o
 -13  13   7       68.73       36.31     13.38 o
 -11  13   7       41.90       54.81      9.80 o
  -9  13   7       49.34       35.38      9.58 o
  -7  13   7        6.60        9.50      6.85 o
  -5  13   7        8.47       13.58      6.51 o
  -3  13   7       11.77       15.01      5.83 o
  -1  13   7      554.81      558.86     21.48 o
   1  13   7       65.75       47.65     11.65 o
   3  13   7       33.45       33.48     14.64 o
   5  13   7      139.29      173.59     17.56 o
   7  13   7        6.95       18.59     16.37 o
 -14  14   7      137.94      145.13     21.19 o
 -12  14   7      189.32      247.13     18.24 o
 -10  14   7       10.82       12.23      8.62 o
  -8  14   7       71.30       83.81     13.05 o
  -6  14   7        2.12       10.07      7.21 o
  -4  14   7       50.66       51.93      7.55 o
  -2  14   7     1529.98     1690.04     65.40 o
   0  14   7       38.41       43.25     10.92 o
   2  14   7       47.58       47.35     12.79 o
   4  14   7      168.11      171.04     48.20 o
   6  14   7      206.10      169.79     22.98 o
 -13  15   7      156.90      166.84     18.27 o
 -11  15   7        3.27        4.34     12.76 o
  -9  15   7      151.28      147.69     15.77 o
  -7  15   7       67.78       68.51     10.40 o
  -5  15   7      101.29       96.66     10.62 o
  -3  15   7      232.71      212.01     12.33 o
  -1  15   7     1160.82     1172.28     32.24 o
   1  15   7      129.39       83.89     13.94 o
   3  15   7       35.22       56.63     15.89 o
   5  15   7        3.02       15.78     13.50 o
 -14  16   7       26.42       11.03     16.91 o
 -12  16   7      174.85      204.22     20.84 o
 -10  16   7       10.23        9.33     10.20 o
  -8  16   7        9.52       15.03     10.11 o
  -6  16   7       13.05       18.02      8.89 o
  -4  16   7      148.07      153.88     13.62 o
  -2  16   7      232.25      259.49     18.94 o
   0  16   7       42.16       24.69     11.44 o
   2  16   7      171.71      155.56     18.12 o
   4  16   7       24.86       21.67     15.35 o
 -13  17   7        1.26      -12.84     18.33 o
 -11  17   7      281.50      338.07     30.99 o
  -9  17   7      119.14      130.57     16.59 o
  -7  17   7        8.09        9.26      9.26 o
  -5  17   7     1782.45     1979.99     49.79 o
  -3  17   7     3294.14     3478.62     73.08 o
  -1  17   7       13.91       28.87     12.96 o
   1  17   7        6.33       12.93     13.24 o
   3  17   7       10.32       27.13     15.38 o
   5  17   7       14.50       19.99     17.28 o
 -12  18   7       21.68       39.44     20.21 o
 -10  18   7      607.24      570.14     32.15 o
  -8  18   7       19.86       35.04     12.86 o
  -6  18   7      117.96      132.74     14.80 o
  -4  18   7       92.10       97.69     13.23 o
  -2  18   7       38.30       54.60     15.31 o
   0  18   7      314.13      261.23     24.62 o
   2  18   7       10.34       18.91     16.31 o
   4  18   7      126.76      102.94     24.10 o
 -11  19   7       44.65       64.19     21.84 o
  -9  19   7       74.45      102.22     16.59 o
  -7  19   7       58.85       38.65     13.21 o
  -5  19   7      448.81      513.72     23.52 o
  -3  19   7      115.70      115.88     19.13 o
  -1  19   7       54.68       42.09     15.99 o
   1  19   7       26.40       10.76     15.55 o
   3  19   7        0.06        8.22     16.15 o
 -10  20   7       67.32       38.37     17.52 o
  -8  20   7       11.09       14.21     12.57 o
  -6  20   7     1014.75     1108.30     41.11 o
  -4  20   7      202.90      234.17     26.39 o
  -2  20   7       45.43       51.63     17.12 o
   0  20   7      281.55      344.28     48.10 o
   2  20   7        6.01       39.85     21.77 o
  -7  21   7       59.13       54.90     17.49 o
  -5  21   7       41.79       53.93     19.45 o
  -3  21   7       30.45       36.80     17.89 o
  -1  21   7      452.97      486.62     42.23 o
  -4  22   7        4.25       14.09     16.87 o
 -18   0   8        9.39       55.01     22.86 o
 -16   0   8      304.69      300.83     27.98 o
 -14   0   8       52.35       63.21     13.93 o
 -12   0   8       28.86       23.34      8.47 o
 -10   0   8      735.67      599.13     20.47 o
  -8   0   8     5883.67     5899.01    113.37 o
  -6   0   8     1079.22     1148.86     26.59 o
  -4   0   8     8975.17     8629.71    153.92 o
  -2   0   8     7246.88     6902.56    113.36 o
   0   0   8      357.41      394.29     20.51 o
   2   0   8      787.25      742.96     26.15 o
   4   0   8     1232.32     1220.30     43.10 o
   6   0   8      254.98      210.35     22.36 o
   8   0   8       71.90       69.59     19.61 o
 -17   1   8        9.41       26.04     12.08 o
 -15   1   8       33.52       36.42      8.37 o
 -13   1   8        6.38        9.52      6.84 o
 -11   1   8       64.53       57.63      6.56 o
  -9   1   8       25.08       13.54      5.93 o
  -7   1   8      152.14      163.30     10.04 o
  -5   1   8      484.33      481.08     10.96 o
  -3   1   8      492.21      470.47     11.43 o
  -1   1   8     2815.29     2941.57     40.64 o
   1   1   8      345.47      384.85     11.47 o
   3   1   8       71.00       61.04      9.04 o
   5   1   8        3.26        7.13      7.97 o
   7   1   8        7.97       13.65     10.60 o
   9   1   8       86.62       92.83     33.23 o
 -18   2   8       27.99       44.93     18.79 o
 -16   2   8      709.91      758.76     30.90 o
 -14   2   8      885.12      830.70     23.03 o
 -12   2   8        4.77        2.28      5.36 o
 -10   2   8       12.77        9.90      5.59 o
  -8   2   8        5.80        3.78      5.17 o
  -6   2   8       77.07       78.63      6.66 o
  -4   2   8      527.38      503.57     14.26 o
  -2   2   8      517.97      526.58     14.07 o
   0   2   8     2898.29     3044.30     40.24 o
   2   2   8       40.21       38.04      6.14 o
   4   2   8      286.13      261.80     14.89 o
   6   2   8       70.15       60.91     10.81 o
   8   2   8      339.73      394.66     25.56 o
 -17   3   8      108.68      103.13     18.56 o
 -15   3   8      191.40      198.82     12.96 o
 -13   3   8     1311.72     1263.68     28.08 o
 -11   3   8      128.93      132.13      8.22 o
  -9   3   8     1737.45     1758.26     34.87 o
  -7   3   8      126.44       99.77      7.45 o
  -5   3   8      306.98      321.13     12.45 o
  -3   3   8      750.09      733.09     16.61 o
  -1   3   8     4925.37     5034.44     65.54 o
   1   3   8      926.85      892.60     18.57 o
   3   3   8       36.37       39.92      7.36 o
   5   3   8      563.60      505.67     21.00 o
   7   3   8      392.22      397.87     21.34 o
   9   3   8      494.24      547.77     35.22 o
 -18   4   8        8.98       10.15     14.08 o
 -16   4   8       91.04       96.77     13.85 o
 -14   4   8      263.25      274.57     14.85 o
 -12   4   8      271.47      271.98     12.49 o
 -10   4   8        3.30        0.69      5.13 o
  -8   4   8       31.08       17.14      5.91 o
  -6   4   8      122.13      108.62      9.07 o
  -4   4   8       15.70        6.06      5.12 o
  -2   4   8       50.91       51.14      8.78 o
   0   4   8     1137.39     1181.37     23.75 o
   2   4   8      208.37      243.09     10.82 o
   4   4   8      584.45      600.18     21.22 o
   6   4   8        8.40       28.87      9.95 o
   8   4   8       36.33       53.56     17.06 o
 -17   5   8       23.41       31.09     13.75 o
 -15   5   8       13.73       22.25      8.70 o
 -13   5   8     2463.22     2378.20     70.45 o
 -11   5   8      796.97      724.50     21.19 o
  -9   5   8       30.10       32.82      7.14 o
  -7   5   8       51.36       52.08      7.96 o
  -5   5   8       62.03       52.28      6.21 o
  -3   5   8      119.42      123.67      9.34 o
  -1   5   8      134.87      135.25      8.84 o
   1   5   8     3522.91     3382.74     53.34 o
   3   5   8     1334.61     1207.37     25.91 o
   5   5   8      251.86      263.19     31.89 o
   7   5   8       74.83       92.95     13.95 o
 -18   6   8       95.77      151.44     20.25 o
 -16   6   8      195.68      197.06     18.82 o
 -14   6   8      115.97      113.78     10.40 o
 -12   6   8     1391.53     1360.62     27.16 o
 -10   6   8     2101.78     1982.62     36.16 o
  -8   6   8     2978.84     2882.86     49.52 o
  -6   6   8      410.19      482.25     20.88 o
  -4   6   8      472.22      446.35     14.58 o
  -2   6   8      314.92      339.00     13.12 o
   0   6   8      387.20      347.85     13.44 o
   2   6   8     6890.23     6968.13    121.38 o
   4   6   8      631.01      677.21     21.00 o
   6   6   8       54.43       44.41     11.81 o
   8   6   8       16.81       28.02     19.29 o
 -17   7   8       48.07       52.10     15.70 o
 -15   7   8        0.53       10.39      9.25 o
 -13   7   8       30.22       20.76      7.87 o
 -11   7   8      667.77      674.76     21.13 o
  -9   7   8      141.79      147.12     10.75 o
  -7   7   8      653.53      624.41     20.18 o
  -5   7   8       49.95       43.81      6.44 o
  -3   7   8       21.15       27.17      5.98 o
  -1   7   8      231.46      228.30     11.03 o
   1   7   8      193.65      158.46     16.62 o
   3   7   8      598.56      582.37     18.21 o
   5   7   8       69.55       64.26     19.51 o
   7   7   8      346.50      341.74     51.84 o
 -16   8   8        5.81        8.71     15.53 o
 -14   8   8       39.13       48.47     10.56 o
 -12   8   8       18.20       20.87      7.45 o
 -10   8   8     2280.86     2205.28     39.89 o
  -8   8   8      577.64      580.24     25.08 o
  -6   8   8      302.78      270.53     11.17 o
  -4   8   8       45.50       38.97      6.70 o
  -2   8   8       86.66       68.97      8.16 o
   0   8   8      303.81      239.68     14.11 o
   2   8   8       35.51       44.59      8.14 o
   4   8   8        7.74       16.26      8.75 o
   6   8   8       69.03       39.30     15.23 o
   8   8   8      359.25      396.08     87.17 o
 -17   9   8       13.10        8.49     16.09 o
 -15   9   8        4.58       12.24     10.61 o
 -13   9   8      128.73      132.48     12.44 o
 -11   9   8      173.02      182.89     10.79 o
  -9   9   8      127.72      127.29     10.88 o
  -7   9   8     1938.86     1898.63     34.14 o
  -5   9   8      743.42      641.25     20.61 o
  -3   9   8      337.00      267.64     11.98 o
  -1   9   8       72.79       76.14      9.16 o
   1   9   8       56.46       56.61     10.20 o
   3   9   8       48.19       51.68      9.90 o
   5   9   8       47.29       50.17     12.22 o
   7   9   8       88.53       99.70     32.10 o
 -16  10   8       32.40       47.62     16.57 o
 -14  10   8       40.31       36.63     11.44 o
 -12  10   8        5.52       14.80      7.95 o
 -10  10   8       44.32       51.21     11.79 o
  -8  10   8      283.82      279.52     14.47 o
  -6  10   8      163.62      168.05     10.55 o
  -4  10   8      230.29      231.90     11.50 o
  -2  10   8      245.55      238.90     12.07 o
   0  10   8       20.95       21.52      8.44 o
   2  10   8      116.69      118.58     14.89 o
   4  10   8       43.33       42.00     11.83 o
   6  10   8       16.40       25.35     14.44 o
 -15  11   8      115.80      107.20     18.60 o
 -13  11   8       21.06       28.07      9.45 o
 -11  11   8       39.74       35.69      9.51 o
  -9  11   8      168.64      178.16     18.80 o
  -7  11   8       10.73       14.89      6.68 o
  -5  11   8       53.21       50.56      8.58 o
  -3  11   8     1039.25      997.56     23.08 o
  -1  11   8       27.24       13.79      7.57 o
   1  11   8      265.43      244.40     23.03 o
   3  11   8      325.37      341.26     26.14 o
   5  11   8      218.10      251.40     38.69 o
   7  11   8       28.01       28.24     19.87 o
 -16  12   8      363.54      380.66     31.89 o
 -14  12   8      235.66      232.38     16.66 o
 -12  12   8        3.96       16.32      8.95 o
 -10  12   8      311.27      323.77     27.78 o
  -8  12   8      318.40      322.70     16.71 o
  -6  12   8       30.33       27.75      7.96 o
  -4  12   8       62.68       46.05      8.99 o
  -2  12   8     1040.06      860.49     34.73 o
   0  12   8      433.36      356.46     21.00 o
   2  12   8      225.04      214.79     20.88 o
   4  12   8      169.79      176.11     17.00 o
   6  12   8        6.73       26.07     15.77 o
 -15  13   8      187.84      239.69     26.08 o
 -13  13   8        2.38       27.44     11.45 o
 -11  13   8        6.00       12.41     10.64 o
  -9  13   8      178.26      163.89     15.73 o
  -7  13   8       22.09        6.96      8.40 o
  -5  13   8       11.58       16.58      7.69 o
  -3  13   8       35.83       37.64      8.47 o
  -1  13   8      116.91       97.29     13.36 o
   1  13   8       70.11       45.80     14.60 o
   3  13   8       51.12       40.32     18.58 o
   5  13   8       88.47       99.17     16.92 o
 -14  14   8      300.26      302.64     26.69 o
 -12  14   8      105.98       93.08     15.05 o
 -10  14   8      186.29      175.84     16.95 o
  -8  14   8      229.21      256.31     17.82 o
  -6  14   8      403.18      441.89     26.26 o
  -4  14   8       15.67       13.90      7.86 o
  -2  14   8       70.60       53.78     14.31 o
   0  14   8      317.84      271.55     22.74 o
   2  14   8      266.09      268.17     24.63 o
   4  14   8      130.46      117.74     20.38 o
 -13  15   8     1172.53     1255.95     38.47 o
 -11  15   8       13.48       27.08     13.65 o
  -9  15   8        1.04        6.73     12.00 o
  -7  15   8      308.93      320.59     23.88 o
  -5  15   8      138.49      151.06     14.35 o
  -3  15   8      435.72      446.23     21.77 o
  -1  15   8      115.86      115.69     15.05 o
   1  15   8     1438.94     1404.12     86.09 o
   3  15   8      142.64      125.51     20.37 o
   5  15   8      225.59      229.83     26.01 o
 -12  16   8      118.93      137.84     24.08 o
 -10  16   8        6.17       30.59     13.67 o
  -8  16   8       11.49       15.09     10.77 o
  -6  16   8      128.86      141.03     15.59 o
  -4  16   8      329.78      347.42     29.99 o
  -2  16   8       94.91       94.79     19.06 o
   0  16   8       59.86       82.90     18.12 o
   2  16   8       12.12       17.22     15.08 o
   4  16   8        1.86       13.29     17.26 o
 -11  17   8      159.58      133.06     23.88 o
  -9  17   8        2.73       22.16     14.05 o
  -7  17   8       81.95       83.47     14.04 o
  -5  17   8      328.63      320.00     20.22 o
  -3  17   8      177.64      184.35     21.84 o
  -1  17   8       50.86       63.58     19.95 o
   1  17   8        7.39       24.79     15.19 o
   3  17   8        2.95       13.56     15.92 o
 -12  18   8      131.51      147.56     30.49 o
 -10  18   8      231.77      274.11     37.85 o
  -8  18   8      130.00      124.29     16.63 o
  -6  18   8      296.31      314.30     23.33 o
  -4  18   8     1687.46     1792.94     66.83 o
  -2  18   8      384.91      383.77     33.80 o
   0  18   8       43.54       51.04     19.51 o
   2  18   8      106.03       80.43     23.70 o
  -9  19   8       59.26       48.19     16.79 o
  -7  19   8      140.09      157.50     18.21 o
  -5  19   8      104.13       98.36     19.57 o
  -3  19   8       70.74       46.87     17.76 o
  -1  19   8        4.72       26.45     19.61 o
   1  19   8        2.46       21.68     17.25 o
  -8  20   8      453.97      419.41     27.41 o
  -6  20   8     1093.61     1079.37     40.06 o
  -4  20   8      119.23      132.80     23.05 o
  -2  20   8       52.21      108.67     24.01 o
  -5  21   8       23.82       11.26     18.54 o
  -3  21   8      189.15      264.74     40.35 o
 -17   1   9     1112.80     1090.22     61.38 o
 -15   1   9      367.13      369.54     18.40 o
 -13   1   9        8.50       16.52      7.37 o
 -11   1   9        0.88        3.97      5.42 o
  -9   1   9       27.96       23.53      6.28 o
  -7   1   9        9.76       12.43      5.46 o
  -5   1   9      421.12      425.30     14.49 o
  -3   1   9     4192.87     4134.64     83.75 o
  -1   1   9      768.32      762.49     17.58 o
   1   1   9      237.59      244.12     12.19 o
   3   1   9       12.68       25.61     11.47 o
   5   1   9        7.39       14.27      9.03 o
   7   1   9       58.29       59.05     17.68 o
 -18   2   9       46.40       68.41     18.73 o
 -16   2   9      977.64      925.69     27.59 o
 -14   2   9      757.45      695.27     21.59 o
 -12   2   9       27.37       27.01      9.67 o
 -10   2   9       55.62       63.64      7.56 o
  -8   2   9       98.86      107.15      9.54 o
  -6   2   9      134.91      136.11     12.74 o
  -4   2   9     1349.76     1327.36     32.29 o
  -2   2   9     2074.54     2072.81     35.57 o
   0   2   9      525.09      491.31     14.03 o
   2   2   9      173.72      189.05     15.59 o
   4   2   9        8.92       34.89     10.60 o
   6   2   9        3.95        5.53     10.70 o
 -17   3   9       86.53      107.21     15.76 o
 -15   3   9      192.11      188.95     14.00 o
 -13   3   9     1799.67     1679.98     33.76 o
 -11   3   9     2734.94     2578.80     49.22 o
  -9   3   9      213.12      218.06     10.67 o
  -7   3   9     1081.92     1085.81     26.20 o
  -5   3   9     2470.37     2395.69     55.42 o
  -3   3   9       36.11       47.76      8.02 o
  -1   3   9     6254.52     6573.48     92.34 o
   1   3   9      850.78      858.15     21.59 o
   3   3   9      598.58      571.49     38.27 o
   5   3   9        8.00       23.36      9.91 o
   7   3   9      695.95      761.19     46.45 o
 -18   4   9       29.11       31.57     17.75 o
 -16   4   9       29.78       31.68     10.64 o
 -14   4   9      373.57      360.48     20.46 o
 -12   4   9      229.17      216.58     12.38 o
 -10   4   9      355.36      349.57     13.50 o
  -8   4   9      181.28      184.99     11.92 o
  -6   4   9      555.81      560.88     18.67 o
  -4   4   9      118.52      116.09     11.20 o
  -2   4   9       40.66       50.78      7.98 o
   0   4   9      375.03      342.14     12.94 o
   2   4   9      503.01      458.29     26.09 o
   4   4   9      217.14      223.63     15.38 o
   6   4   9      320.98      351.07     22.62 o
 -17   5   9        3.53       15.94     15.74 o
 -15   5   9       20.25       24.38      9.17 o
 -13   5   9     1433.00     1400.79     30.39 o
 -11   5   9      358.59      344.10     13.26 o
  -9   5   9      578.59      544.61     18.73 o
  -7   5   9      312.54      317.75     15.49 o
  -5   5   9       78.57       84.45     10.51 o
  -3   5   9      119.07      134.20     10.20 o
  -1   5   9       73.74       82.23      8.09 o
   1   5   9        1.40        1.97      6.70 o
   3   5   9       25.39       34.24      9.32 o
   5   5   9       35.77       19.60      9.77 o
   7   5   9       73.56       83.88     21.96 o
 -16   6   9      109.30      110.97     16.57 o
 -14   6   9      277.98      269.70     14.90 o
 -12   6   9     1716.71     1662.11     43.30 o
 -10   6   9      173.97      152.45     12.34 o
  -8   6   9     1322.60     1171.31     27.14 o
  -6   6   9      834.82      655.51     20.42 o
  -4   6   9      242.23      254.84     14.99 o
  -2   6   9      122.41      119.62     10.73 o
   0   6   9      103.03       75.28      8.80 o
   2   6   9      207.73      166.89     11.73 o
   4   6   9      349.98      360.63     18.42 o
   6   6   9      553.84      592.84     43.57 o
 -17   7   9        3.32       17.60     14.07 o
 -15   7   9        5.65       -0.26      9.89 o
 -13   7   9       21.83       39.46      9.16 o
 -11   7   9      126.94      104.96      8.90 o
  -9   7   9       12.31       13.73      6.94 o
  -7   7   9       62.41       53.25      8.41 o
  -5   7   9       35.48       36.60      7.92 o
  -3   7   9        8.14        6.72      6.58 o
  -1   7   9      150.22      154.33     13.42 o
   1   7   9      154.53      131.63     11.53 o
   3   7   9       23.47       29.10      8.75 o
   5   7   9        2.29       -1.56     10.20 o
   7   7   9       95.28      130.67     25.20 o
 -16   8   9        9.91        8.55     12.65 o
 -14   8   9       25.25       37.65      9.96 o
 -12   8   9       12.16       25.27      7.67 o
 -10   8   9      766.23      745.36     21.42 o
  -8   8   9       88.01       91.64     12.37 o
  -6   8   9      384.92      338.54     15.85 o
  -4   8   9       23.41       20.87      6.78 o
  -2   8   9      236.31      210.15     15.06 o
   0   8   9      194.84      176.54     14.67 o
   2   8   9       18.93       13.60      8.18 o
   4   8   9        5.03       26.51     12.91 o
   6   8   9      226.59      163.03     25.13 o
 -17   9   9        7.45       28.53     17.47 o
 -15   9   9      730.10      792.34     30.69 o
 -13   9   9       35.09       32.14      9.35 o
 -11   9   9      210.02      204.43     14.43 o
  -9   9   9      188.40      182.70     13.17 o
  -7   9   9      818.47      888.49     35.03 o
  -5   9   9      925.94      768.69     22.92 o
  -3   9   9      886.18      762.48     31.96 o
  -1   9   9     1481.39     1447.88     48.16 o
   1   9   9      847.22      829.74     28.60 o
   3   9   9       65.33       62.21     12.21 o
   5   9   9       19.33       12.02     15.25 o
 -16  10   9        2.34       20.64     16.42 o
 -14  10   9       12.99       28.84     10.25 o
 -12  10   9        7.07       -0.46      7.59 o
 -10  10   9      233.42      240.15     15.01 o
  -8  10   9        5.60       12.93      8.82 o
  -6  10   9       28.09       18.62      8.29 o
  -4  10   9      173.28      168.04     11.59 o
  -2  10   9      185.34      166.39     19.25 o
   0  10   9       55.43       46.63     10.65 o
   2  10   9       24.62       22.83     12.79 o
   4  10   9       12.57       16.56     11.43 o
   6  10   9       93.24       43.01     27.23 o
 -15  11   9      115.04      117.00     20.14 o
 -13  11   9       29.49       25.29     10.03 o
 -11  11   9       18.55       46.63     11.33 o
  -9  11   9      104.19      122.55     13.29 o
  -7  11   9      168.98      185.03     13.92 o
  -5  11   9       31.60       30.06      7.62 o
  -3  11   9       41.02       41.75     14.32 o
  -1  11   9       67.71       80.45     16.82 o
   1  11   9      386.09      411.35     29.26 o
   3  11   9       55.21       65.92     16.85 o
   5  11   9       72.53       44.15     20.04 o
 -14  12   9       30.31       32.66     12.72 o
 -12  12   9        5.46       10.70     11.90 o
 -10  12   9      254.59      270.37     26.91 o
  -8  12   9      235.49      242.02     16.71 o
  -6  12   9      378.15      362.14     24.34 o
  -4  12   9      140.72      133.93     14.25 o
  -2  12   9      485.73      384.57     29.88 o
   0  12   9       13.84        7.89     14.33 o
   2  12   9      772.53      878.35     45.03 o
   4  12   9      147.78      172.58     19.95 o
 -15  13   9       69.02       76.20     20.12 o
 -13  13   9        3.01       -1.09     11.64 o
 -11  13   9       28.92       30.86     11.78 o
  -9  13   9       58.22       51.43     12.25 o
  -7  13   9       40.60       38.46     11.21 o
  -5  13   9       55.85       64.64     10.51 o
  -3  13   9       35.01       40.45     11.73 o
  -1  13   9       25.74       29.69     13.02 o
   1  13   9        9.75       16.44     13.61 o
   3  13   9       32.71       83.45     28.84 o
 -14  14   9      144.90      146.56     21.39 o
 -12  14   9      130.62      128.50     17.16 o
 -10  14   9      397.51      424.65     26.55 o
  -8  14   9      313.10      329.61     23.00 o
  -6  14   9      327.20      320.17     28.01 o
  -4  14   9       12.40       16.82     11.87 o
  -2  14   9        0.23       15.56     13.00 o
   0  14   9       18.71       24.75     25.92 o
   2  14   9      275.82      280.74     27.04 o
   4  14   9       87.40      130.19     21.45 o
 -13  15   9        4.65       -1.31     18.20 o
 -11  15   9      321.54      349.71     25.69 o
  -9  15   9       44.21       49.33     14.40 o
  -7  15   9      430.37      461.44     28.91 o
  -5  15   9      125.96      139.93     16.37 o
  -3  15   9      180.94      143.50     16.27 o
  -1  15   9      253.33      279.80     29.04 o
   1  15   9       54.16       59.04     21.21 o
   3  15   9      168.68      154.81     27.53 o
 -12  16   9      116.58      113.74     19.48 o
 -10  16   9        7.15       26.49     15.02 o
  -8  16   9       14.91       21.53     14.15 o
  -6  16   9       66.08       94.31     15.74 o
  -4  16   9       11.38        4.19     14.41 o
  -2  16   9        3.83       10.72     13.57 o
   0  16   9        9.80       12.48     18.06 o
   2  16   9       40.44       38.11     21.36 o
 -11  17   9       21.44       32.76     15.92 o
  -9  17   9       28.36       37.00     15.79 o
  -7  17   9      430.12      565.51     48.30 o
  -5  17   9      550.68      704.32     41.54 o
  -3  17   9      112.26      108.80     22.04 o
  -1  17   9      292.34      280.73     31.39 o
   1  17   9      160.86      163.38     28.63 o
 -10  18   9        6.06        1.41     15.05 o
  -8  18   9       28.58       30.34     16.91 o
  -6  18   9      207.31      216.41     34.61 o
  -4  18   9       33.45       11.75     16.52 o
  -2  18   9        7.14       -2.93     16.50 o
   0  18   9       33.11       12.90     19.35 o
  -9  19   9        8.05        7.27     17.36 o
  -7  19   9      131.88       85.84     20.77 o
  -5  19   9      160.53      189.28     24.31 o
  -3  19   9       32.15       42.90     19.57 o
  -1  19   9      160.08      218.99     33.69 o
  -6  20   9      392.69      442.16     39.52 o
  -4  20   9      315.05      393.21     51.11 o
 -18   0  10      380.94      383.66     38.27 o
 -16   0  10     3138.40     3046.35     78.27 o
 -14   0  10      727.01      676.01     30.38 o
 -12   0  10       15.81       28.40     10.36 o
 -10   0  10       14.13       18.12      9.00 o
  -8   0  10      284.74      273.28     18.77 o
  -6   0  10        8.91        9.42      8.48 o
  -4   0  10    19203.79    19292.13    383.78 o
  -2   0  10      509.94      567.46     23.12 o
   0   0  10      743.01      780.19     44.79 o
   2   0  10      220.35      242.52     27.17 o
   4   0  10       65.58       38.64     15.72 o
   6   0  10      248.69      236.98     35.31 o
 -17   1  10       71.64       83.29     13.70 o
 -15   1  10      226.44      226.01     20.66 o
 -13   1  10      117.48      123.19     10.65 o
 -11   1  10       84.55       68.96      8.30 o
  -9   1  10        9.34       23.49      6.20 o
  -7   1  10        3.66       -5.43      5.43 o
  -5   1  10      761.75      754.95     20.34 o
  -3   1  10      149.35      154.67     13.35 o
  -1   1  10     1160.34     1125.40     32.30 o
   1   1  10      270.67      290.09     15.45 o
   3   1  10       40.26       27.98      9.44 o
   5   1  10        0.68       -4.81     12.04 o
 -18   2  10      272.26      236.91     30.77 o
 -16   2  10     1149.52     1148.08     30.38 o
 -14   2  10      289.42      283.10     15.11 o
 -12   2  10      274.46      257.86     13.31 o
 -10   2  10        0.39        5.06      6.03 o
  -8   2  10        6.03       14.42      6.05 o
  -6   2  10      493.00      499.50     19.94 o
  -4   2  10     1698.97     1702.40     38.48 o
  -2   2  10      112.40       88.67      8.44 o
   0   2  10      103.04      109.40     13.11 o
   2   2  10      589.49      578.67     21.33 o
   4   2  10       35.42       45.83     11.56 o
   6   2  10       65.28       49.66     18.35 o
 -17   3  10       19.24       34.01     12.14 o
 -15   3  10      154.25      150.11     13.01 o
 -13   3  10      473.08      439.88     22.73 o
 -11   3  10      170.61      167.71     11.31 o
  -9   3  10       27.05       29.65      6.58 o
  -7   3  10     2072.05     1974.74     44.42 o
  -5   3  10      336.58      347.64     17.38 o
  -3   3  10       81.49       74.93      8.06 o
  -1   3  10      660.45      682.46     21.91 o
   1   3  10       13.36       18.79      7.40 o
   3   3  10       96.78       91.56     11.68 o
   5   3  10       39.55       77.35     24.87 o
 -16   4  10        4.14       12.29      9.90 o
 -14   4  10      162.09      183.75     13.10 o
 -12   4  10       30.40       34.24      7.72 o
 -10   4  10       41.63       41.26      7.28 o
  -8   4  10      219.32      224.18     14.42 o
  -6   4  10      779.03      774.93     25.00 o
  -4   4  10        9.12        8.43      7.57 o
  -2   4  10        4.74        9.80      7.49 o
   0   4  10       57.42       57.35      8.61 o
   2   4  10       38.67       29.50      9.70 o
   4   4  10      225.76      213.04     16.79 o
   6   4  10       40.05       34.84     17.76 o
 -17   5  10       55.72       49.04     15.41 o
 -15   5  10        6.23       11.01      9.16 o
 -13   5  10     1122.45     1051.71     25.96 o
 -11   5  10       66.45       55.44      8.29 o
  -9   5  10       35.69       24.82      8.10 o
  -7   5  10      617.63      557.15     22.20 o
  -5   5  10        8.50        6.26      8.53 o
  -3   5  10       23.06       29.00      9.29 o
  -1   5  10        5.55        6.52      6.94 o
   1   5  10      209.24      174.59     14.04 o
   3   5  10       89.45      102.43     12.65 o
   5   5  10     1680.82     1911.32    152.74 o
 -16   6  10       40.18       59.33     13.09 o
 -14   6  10      292.84      282.11     15.70 o
 -12   6  10      298.90      312.39     14.61 o
 -10   6  10      370.89      360.85     17.03 o
  -8   6  10      203.91      159.31     13.88 o
  -6   6  10      141.82      106.54     11.83 o
  -4   6  10      484.68      475.89     20.76 o
  -2   6  10      876.02      858.91     70.56 o
   0   6  10       85.51       71.64      9.82 o
   2   6  10       32.17       16.81      8.16 o
   4   6  10      428.96      429.44     26.01 o
 -17   7  10        7.32       28.05     16.82 o
 -15   7  10       30.66       28.48      9.92 o
 -13   7  10       81.99       67.04      9.67 o
 -11   7  10      154.94      136.42     12.65 o
  -9   7  10       85.49       59.28     10.12 o
  -7   7  10      152.64      141.73     24.42 o
  -5   7  10       52.45       44.65      9.97 o
  -3   7  10       24.23       18.11      9.12 o
  -1   7  10       56.83       41.80     10.48 o
   1   7  10       37.48       34.02      9.43 o
   3   7  10      240.33      278.30     27.26 o
   5   7  10      104.55       85.97     21.90 o
 -16   8  10        1.99       28.92     13.14 o
 -14   8  10       22.53       42.97      9.75 o
 -12   8  10      190.98      219.65     13.22 o
 -10   8  10       26.47       16.58      8.42 o
  -8   8  10       25.86       19.57      9.58 o
  -6   8  10      370.31      349.26     18.84 o
  -4   8  10        5.28       12.14      9.25 o
  -2   8  10      606.45      558.64     40.19 o
   0   8  10      519.49      451.18     26.56 o
   2   8  10      107.28      130.47     14.39 o
   4   8  10       59.88       54.85     26.28 o
 -15   9  10      413.05      384.24     21.99 o
 -13   9  10       17.19       18.95      9.31 o
 -11   9  10       38.62       50.04     10.65 o
  -9   9  10      580.48      596.03     24.59 o
  -7   9  10        2.90       15.98      8.83 o
  -5   9  10      730.69      579.65     24.83 o
  -3   9  10       45.33       67.16     12.10 o
  -1   9  10     1236.89     1237.03     58.15 o
   1   9  10      202.82      183.00     19.22 o
   3   9  10       16.67        1.72     11.65 o
   5   9  10       47.65       46.30     21.20 o
 -16  10  10       31.65       32.39     16.29 o
 -14  10  10        0.02       14.24      9.92 o
 -12  10  10       50.63       43.84     12.25 o
 -10  10  10       10.34       26.19      9.22 o
  -8  10  10       33.94       43.85     10.07 o
  -6  10  10       20.06       10.80      8.57 o
  -4  10  10       94.07       55.27     13.52 o
  -2  10  10      233.42      193.48     20.45 o
   0  10  10       31.50       27.62     13.22 o
   2  10  10       98.67       73.55     19.95 o
   4  10  10       55.44       99.26     23.99 o
 -15  11  10       84.47       79.07     16.45 o
 -13  11  10       13.10       12.70     13.79 o
 -11  11  10      633.14      645.29     36.27 o
  -9  11  10      204.60      233.76     16.19 o
  -7  11  10       19.79       30.14     15.24 o
  -5  11  10       13.10       14.13     10.22 o
  -3  11  10      783.02      760.43     37.35 o
  -1  11  10       24.44        8.51     13.87 o
   1  11  10       28.28       40.93     18.36 o
   3  11  10      595.38      586.37     67.24 o
 -14  12  10      244.14      251.88     18.27 o
 -12  12  10        3.18       25.61     11.99 o
 -10  12  10     1169.81     1400.83     41.98 o
  -8  12  10      105.44      106.94     19.46 o
  -6  12  10      503.53      443.74     49.95 o
  -4  12  10      687.73      695.36    122.89 o
  -2  12  10      773.91      746.92     73.72 o
   0  12  10       63.00       60.53     24.84 o
   2  12  10      273.03      265.34     29.32 o
 -13  13  10       64.43       73.03     15.73 o
 -11  13  10       45.85       38.28     12.51 o
  -9  13  10      123.94      146.24     23.05 o
  -7  13  10       39.16       58.84     14.76 o
  -5  13  10      131.89      132.89     26.33 o
  -3  13  10        2.02       11.48     13.27 o
  -1  13  10       39.59       19.95     17.60 o
   1  13  10        3.14       29.21     19.03 o
   3  13  10       51.54       58.93     22.68 o
 -14  14  10        9.47       29.92     16.16 o
 -12  14  10       21.67       36.08     13.77 o
 -10  14  10       77.29       75.54     17.35 o
  -8  14  10      103.09      116.62     18.60 o
  -6  14  10       81.40      109.53     17.53 o
  -4  14  10       60.16       83.63     24.34 o
  -2  14  10      385.60      334.58     26.98 o
   0  14  10       56.80       37.68     19.47 o
   2  14  10       22.94       -0.35     19.13 o
 -13  15  10      575.33      610.32     34.61 o
 -11  15  10       32.93       28.45     14.35 o
  -9  15  10      105.56      110.12     19.81 o
  -7  15  10      210.23      251.20     24.11 o
  -5  15  10      308.44      364.24     46.98 o
  -3  15  10       98.62      116.38     23.13 o
  -1  15  10       58.16       46.37     20.56 o
   1  15  10       60.71       73.80     23.32 o
 -12  16  10       32.72       41.46     16.86 o
 -10  16  10        2.11       -1.14     14.58 o
  -8  16  10       19.84       35.14     16.12 o
  -6  16  10        7.05       10.20     19.40 o
  -4  16  10       82.89       88.74     37.53 o
  -2  16  10      103.60      101.60     17.67 o
   0  16  10       32.28       46.31     21.03 o
 -11  17  10        0.07       12.49     15.92 o
  -9  17  10        0.29       -4.53     14.84 o
  -7  17  10      185.98      213.12     32.04 o
  -5  17  10       27.38       34.00     31.18 o
  -3  17  10       98.44       80.99     27.36 o
  -1  17  10      160.58      182.66     34.94 o
  -8  18  10       24.29       43.50     18.74 o
  -6  18  10      187.39      346.51     61.80 o
  -4  18  10       13.31       47.41     32.31 o
 -17   1  11      685.96      645.15     31.63 o
 -15   1  11       65.74       66.47     10.97 o
 -13   1  11       52.89       54.65     10.27 o
 -11   1  11        3.51        7.28      6.44 o
  -9   1  11        0.58        6.76      6.56 o
  -7   1  11      153.44      153.10     12.61 o
  -5   1  11      595.56      518.93     31.39 o
  -3   1  11      666.36      615.91     21.35 o
  -1   1  11      492.31      539.86     39.41 o
   1   1  11      696.31      615.31     32.84 o
   3   1  11       13.96       22.95     12.69 o
 -16   2  11      945.42      999.74     34.59 o
 -14   2  11       32.13       25.50      9.11 o
 -12   2  11       85.05       82.73     10.11 o
 -10   2  11        0.65        2.88      6.64 o
  -8   2  11       40.36       44.97      8.20 o
  -6   2  11      147.22      144.00     12.49 o
  -4   2  11      447.07      474.99     20.87 o
  -2   2  11     1069.89     1071.75     28.16 o
   0   2  11       39.58       33.69      9.72 o
   2   2  11      472.71      401.36     24.30 o
   4   2  11      118.88       80.12     23.62 o
 -17   3  11       25.04       29.11     14.36 o
 -15   3  11       99.22      101.94     12.25 o
 -13   3  11       21.94       15.96      7.95 o
 -11   3  11      647.95      595.68     23.87 o
  -9   3  11       98.22       95.49      9.80 o
  -7   3  11     5333.67     5384.37     91.83 o
  -5   3  11      230.20      235.88     12.78 o
  -3   3  11      116.55      111.59     11.00 o
  -1   3  11       27.09       16.10      8.52 o
   1   3  11       45.48       55.96     13.47 o
   3   3  11      172.08      201.47     19.99 o
 -16   4  11       34.06       26.49     12.43 o
 -14   4  11      155.27      163.65     16.75 o
 -12   4  11       28.24       32.35      8.13 o
 -10   4  11       54.99       52.44      8.70 o
  -8   4  11      483.37      492.62     24.75 o
  -6   4  11     1042.76      991.20     40.52 o
  -4   4  11      143.54      163.69     14.13 o
  -2   4  11       16.81       23.60      8.14 o
   0   4  11       10.40       24.08      8.79 o
   2   4  11       70.00       45.29     14.60 o
   4   4  11      353.53      400.81     38.34 o
 -17   5  11        3.52       10.18     14.14 o
 -15   5  11       66.24       74.91     12.03 o
 -13   5  11       56.93       45.66     13.02 o
 -11   5  11       10.35        5.94      6.96 o
  -9   5  11      784.50      734.48     26.05 o
  -7   5  11      714.95      682.21     32.75 o
  -5   5  11      269.27      268.49     17.12 o
  -3   5  11       30.25       22.79      8.92 o
  -1   5  11       38.23       39.64      9.43 o
   1   5  11       50.77       42.17     13.79 o
   3   5  11       11.19       18.46     15.38 o
 -16   6  11       11.71        7.04     12.02 o
 -14   6  11      176.07      183.83     15.38 o
 -12   6  11       30.89       34.88      8.36 o
 -10   6  11     2120.02     1998.51     48.13 o
  -8   6  11     2388.68     2178.61     50.26 o
  -6   6  11      152.17      105.09     12.78 o
  -4   6  11       87.97      102.52     20.06 o
  -2   6  11       12.45       19.18     10.62 o
   0   6  11      532.63      492.73     27.76 o
   2   6  11       57.22       58.63     12.33 o
   4   6  11     1499.85     1845.86    121.62 o
 -15   7  11       67.89       56.01     11.46 o
 -13   7  11        6.08       11.16      8.24 o
 -11   7  11      119.67      122.63     20.10 o
  -9   7  11      329.39      323.03     19.14 o
  -7   7  11      115.69      113.79     13.26 o
  -5   7  11        5.93       13.31      9.00 o
  -3   7  11        9.06        8.96      9.53 o
  -1   7  11      333.43      330.12     37.80 o
   1   7  11       18.23       23.41     11.65 o
   3   7  11       26.86       63.37     19.66 o
 -16   8  11       20.67       32.07     14.58 o
 -14   8  11      402.87      448.62     21.26 o
 -12   8  11       14.61       12.88      9.60 o
 -10   8  11      211.28      235.07     19.44 o
  -8   8  11       25.36       26.63      9.81 o
  -6   8  11      129.27      105.92     13.28 o
  -4   8  11       21.02       42.97     10.82 o
  -2   8  11       59.57       11.27     10.85 o
   0   8  11      391.44      454.46     30.52 o
   2   8  11      356.44      357.78     24.67 o
 -15   9  11      245.92      260.17     22.55 o
 -13   9  11       37.69       39.49     11.56 o
 -11   9  11      305.36      315.62     19.32 o
  -9   9  11      114.69      109.97     13.70 o
  -7   9  11       40.81       44.71     11.49 o
  -5   9  11     1053.07      959.36     33.39 o
  -3   9  11      191.33      156.89     17.31 o
  -1   9  11      133.48      184.82     22.27 o
   1   9  11      424.08      438.15     27.86 o
   3   9  11     1860.71     2415.72    144.05 o
 -14  10  11        9.35       22.35     12.68 o
 -12  10  11       27.43       29.61     12.65 o
 -10  10  11       22.00       33.38     10.77 o
  -8  10  11        7.50       15.09     10.15 o
  -6  10  11       34.93       37.56     11.08 o
  -4  10  11      255.34      234.70     23.38 o
  -2  10  11       45.83       24.87     14.25 o
   0  10  11      147.45      187.80     31.82 o
   2  10  11      175.22      209.22     28.07 o
 -15  11  11       38.38       39.01     14.58 o
 -13  11  11      327.99      342.47     25.99 o
 -11  11  11      162.13      152.37     30.74 o
  -9  11  11       60.09       64.81     17.12 o
  -7  11  11       15.14       19.84     10.19 o
  -5  11  11      582.63      631.34     34.94 o
  -3  11  11       41.17       25.46     12.84 o
  -1  11  11      125.67      169.33     33.72 o
   1  11  11      219.46      228.02     29.38 o
 -14  12  11        6.55       10.61     12.98 o
 -12  12  11      151.89      189.80     22.56 o
 -10  12  11       31.72       26.14     12.59 o
  -8  12  11      192.25      237.90     26.19 o
  -6  12  11       79.82       99.83     48.84 o
  -4  12  11      232.62      168.87     30.22 o
  -2  12  11      242.49      316.50     40.11 o
   0  12  11        2.72        7.00     19.59 o
 -13  13  11       28.21       27.12     14.35 o
 -11  13  11       35.70       47.02     15.46 o
  -9  13  11       23.20       27.37     16.88 o
  -7  13  11       48.48       62.12     17.55 o
  -5  13  11      262.60      274.44     49.73 o
  -3  13  11       10.52       -1.88     20.82 o
  -1  13  11        2.03       -4.33     19.52 o
   1  13  11       76.65       92.96     24.33 o
 -12  14  11        7.24       25.53     18.77 o
 -10  14  11      459.03      631.43     36.35 o
  -8  14  11       15.40       41.41     17.09 o
  -6  14  11      202.02      222.61     53.83 o
  -4  14  11       92.80       95.42     41.97 o
  -2  14  11       16.34       28.13     19.15 o
   0  14  11       27.18       65.63     43.03 o
 -11  15  11        4.06       -3.46     15.48 o
  -9  15  11      204.28      273.38     33.53 o
  -7  15  11      112.94      137.53     23.60 o
  -5  15  11      363.18      436.98     44.93 o
  -3  15  11      549.03      659.68     53.62 o
  -1  15  11       55.86       62.57     26.78 o
 -10  16  11        3.23        0.92     15.63 o
  -8  16  11      135.68      139.49     24.65 o
  -6  16  11        1.15       15.66     30.62 o
  -4  16  11      134.04      159.01     45.57 o
  -2  16  11       50.25      100.67     30.13 o
  -9  17  11       18.73       12.00     18.61 o
  -7  17  11       23.85       64.34     36.97 o
 -16   0  12      213.45      159.86     54.77 o
 -14   0  12     2017.06     1962.63     62.52 o
 -12   0  12      265.28      273.25     22.32 o
 -10   0  12      321.08      312.18     22.85 o
  -8   0  12       49.71       60.17     17.48 o
  -6   0  12        2.30       12.52     10.16 o
  -4   0  12      464.04      482.10     26.83 o
  -2   0  12       99.25       97.96     15.91 o
   0   0  12      351.99      422.89     33.11 o
   2   0  12       77.38      224.05     49.66 o
 -17   1  12       81.74      133.41     19.53 o
 -15   1  12       36.33       44.38     10.80 o
 -13   1  12       52.85       39.06     12.28 o
 -11   1  12        4.07       -4.03      7.04 o
  -9   1  12       75.58       80.82     10.21 o
  -7   1  12        1.40       -0.11      6.75 o
  -5   1  12      336.83      321.49     15.64 o
  -3   1  12       45.86       55.10      9.81 o
  -1   1  12      158.57      157.63     13.48 o
   1   1  12       76.00       72.95     15.23 o
   3   1  12       50.52       28.78     24.52 o
 -16   2  12       87.04       77.59     16.59 o
 -14   2  12       12.73        5.78      9.38 o
 -12   2  12      132.48      152.23     12.77 o
 -10   2  12        4.83        9.10      7.78 o
  -8   2  12       18.35       19.13      7.62 o
  -6   2  12       95.91       97.67     10.14 o
  -4   2  12       10.41       12.12      7.80 o
  -2   2  12      597.09      645.91     43.48 o
   0   2  12      277.20      269.29     20.35 o
   2   2  12       94.68      101.78     33.30 o
 -17   3  12      148.35      144.55     28.14 o
 -15   3  12       10.68        9.22     11.28 o
 -13   3  12       56.69       61.51     17.12 o
 -11   3  12     1083.55      971.73     44.59 o
  -9   3  12      225.94      185.75     13.09 o
  -7   3  12     1789.37     1796.34     46.95 o
  -5   3  12       45.00       39.45      8.73 o
  -3   3  12      378.13      343.91     29.31 o
  -1   3  12       23.15       26.13      9.03 o
   1   3  12       36.96       18.81     13.86 o
   3   3  12       64.51       29.37     36.89 o
 -16   4  12        0.21       17.54     13.40 o
 -14   4  12        2.37        0.66      8.88 o
 -12   4  12       14.84       10.47      8.14 o
 -10   4  12      265.80      265.73     14.84 o
  -8   4  12      263.30      242.09     25.15 o
  -6   4  12      258.86      208.36     18.01 o
  -4   4  12      847.36      917.15     38.92 o
  -2   4  12        9.62       16.84      8.72 o
   0   4  12       84.29       73.94     14.56 o
   2   4  12       13.82        9.03     19.12 o
 -15   5  12       11.15       21.95     12.14 o
 -13   5  12       10.51       15.66      9.27 o
 -11   5  12       27.29       26.85      9.15 o
  -9   5  12       47.49       54.81     11.27 o
  -7   5  12      772.13      716.74     30.98 o
  -5   5  12      234.03      235.36     17.33 o
  -3   5  12      366.50      399.62     24.16 o
  -1   5  12       15.94       10.05     10.16 o
   1   5  12      210.35      145.26     32.01 o
 -16   6  12       76.61       84.00     18.84 o
 -14   6  12        7.65       14.28      9.44 o
 -12   6  12       76.68       88.26     11.40 o
 -10   6  12     2031.89     2113.96     51.33 o
  -8   6  12      487.66      451.36     22.91 o
  -6   6  12      130.09       91.62     13.22 o
  -4   6  12      500.42      552.20     27.81 o
  -2   6  12       49.41       41.01     11.53 o
   0   6  12      576.08      563.75     26.98 o
   2   6  12       29.33       -4.80     30.19 o
 -15   7  12       49.81       45.93     13.70 o
 -13   7  12        5.70       19.47      9.39 o
 -11   7  12      142.55      150.09     15.76 o
  -9   7  12      688.22      693.07     30.73 o
  -7   7  12      220.83      206.75     17.45 o
  -5   7  12       10.62       20.37     10.28 o
  -3   7  12        4.56       17.34     11.91 o
  -1   7  12      142.59      165.10     19.36 o
   1   7  12        6.76        4.37     30.62 o
 -14   8  12      154.03      178.13     15.35 o
 -12   8  12      251.59      293.04     21.01 o
 -10   8  12      313.94      307.60     20.42 o
  -8   8  12      180.30      204.95     22.23 o
  -6   8  12       95.43       84.23     13.28 o
  -4   8  12        5.57       22.83     12.26 o
  -2   8  12      312.57      328.95     35.33 o
   0   8  12       40.71       27.76     17.19 o
 -15   9  12       35.91       47.30     16.03 o
 -13   9  12     1389.17     1523.86     43.65 o
 -11   9  12       38.36       27.77     12.42 o
  -9   9  12       61.64       34.67     11.33 o
  -7   9  12        9.15       22.90     10.95 o
  -5   9  12       31.89       48.10     14.11 o
  -3   9  12      105.16      120.10     19.37 o
  -1   9  12      344.91      392.08     32.12 o
 -14  10  12       97.51      114.67     26.33 o
 -12  10  12      162.12      139.00     20.84 o
 -10  10  12       17.88        8.71     11.17 o
  -8  10  12       20.20        7.77     10.86 o
  -6  10  12        3.36        3.50     10.67 o
  -4  10  12       50.34       17.27     14.89 o
  -2  10  12       35.61       34.47     14.80 o
   0  10  12       25.13       45.22     23.89 o
 -13  11  12       72.19      114.06     22.97 o
 -11  11  12        0.69        1.49     13.23 o
  -9  11  12       20.05       11.32     11.40 o
  -7  11  12      115.39      113.97     17.35 o
  -5  11  12      141.81      124.81     20.55 o
  -3  11  12        2.44       35.38     23.75 o
  -1  11  12      104.34       98.60     41.55 o
 -12  12  12       20.83       29.63     18.44 o
 -10  12  12       18.76       29.71     15.21 o
  -8  12  12      275.55      421.86     33.92 o
  -6  12  12      421.01      483.99     45.98 o
  -4  12  12      225.66      213.65     35.56 o
  -2  12  12      153.70      160.65     27.22 o
 -11  13  12       27.83       45.99     22.53 o
  -9  13  12       17.53        1.32     17.13 o
  -7  13  12      214.04      266.41     29.31 o
  -5  13  12       61.01      112.41     30.23 o
  -3  13  12       71.33       82.10     68.99 o
 -10  14  12       71.97       78.25     21.80 o
  -8  14  12      382.97      470.52     62.12 o
  -6  14  12      559.42      611.98     51.52 o
  -4  14  12       41.56        6.87     24.44 o
  -9  15  12       18.65       22.44     17.53 o
  -7  15  12      103.78      122.75     41.20 o
  -5  15  12     2085.54     2558.36    149.13 o
 -15   1  13       95.20       84.42     18.14 o
 -13   1  13       43.24       43.51     11.45 o
 -11   1  13       43.30       45.86     10.23 o
  -9   1  13        1.13        8.10      7.81 o
  -7   1  13       63.84       43.98     11.33 o
  -5   1  13        1.80        7.79      8.11 o
  -3   1  13      487.68      456.56     21.57 o
  -1   1  13      300.46      381.06     40.11 o
   1   1  13      247.43      223.36     26.05 o
 -16   2  13       61.71      109.59     20.43 o
 -14   2  13       21.54       13.73     13.45 o
 -12   2  13      205.42      211.45     15.52 o
 -10   2  13       84.64       86.43     11.37 o
  -8   2  13       16.13       12.78      8.05 o
  -6   2  13      354.85      350.10     20.55 o
  -4   2  13       59.58       60.16     10.52 o
  -2   2  13       30.19       38.04     13.08 o
   0   2  13        4.81        9.65     16.83 o
 -15   3  13      213.09      182.02     33.56 o
 -13   3  13        0.78        3.08      9.31 o
 -11   3  13      347.23      313.87     17.44 o
  -9   3  13       18.07       13.99      8.46 o
  -7   3  13       34.41       29.67      8.96 o
  -5   3  13      242.84      234.46     15.21 o
  -3   3  13      462.72      463.11     26.57 o
  -1   3  13      101.10      119.63     18.75 o
   1   3  13       17.38        3.53     26.38 o
 -16   4  13        4.88       -2.56     15.87 o
 -14   4  13       13.32        5.21     13.16 o
 -12   4  13       51.09       46.43     11.29 o
 -10   4  13       12.23       11.72      8.51 o
  -8   4  13      357.25      333.95     16.99 o
  -6   4  13        0.74       12.60      8.35 o
  -4   4  13       42.21       64.21     14.80 o
  -2   4  13      114.18      133.65     15.71 o
   0   4  13      114.15       71.98     21.63 o
 -15   5  13       36.81       29.40     15.60 o
 -13   5  13       11.50       16.74     10.41 o
 -11   5  13       20.62       21.49      9.46 o
  -9   5  13      387.60      357.05     24.92 o
  -7   5  13       20.97       17.72     10.68 o
  -5   5  13      938.45     1085.62     62.65 o
  -3   5  13      330.18      394.94     27.30 o
  -1   5  13      114.26      128.46     22.81 o
 -14   6  13        2.69        1.13     15.06 o
 -12   6  13      283.36      273.32     17.21 o
 -10   6  13     1230.05     1159.10     46.92 o
  -8   6  13       19.28       13.86     10.63 o
  -6   6  13       69.32       94.32     14.47 o
  -4   6  13      239.43      301.33     37.29 o
  -2   6  13       14.90       24.59     14.34 o
   0   6  13       27.50        1.27     30.48 o
 -15   7  13       19.04        9.49     16.22 o
 -13   7  13       36.05       40.53     11.83 o
 -11   7  13      190.48      134.25     27.56 o
  -9   7  13      195.20      151.82     17.08 o
  -7   7  13      153.91      159.27     17.11 o
  -5   7  13        6.78        6.90     13.08 o
  -3   7  13      106.35       92.41     16.88 o
  -1   7  13        8.02       27.16     19.90 o
 -14   8  13       13.92       14.12     15.06 o
 -12   8  13       64.89       66.06     14.82 o
 -10   8  13      743.82      767.09     31.76 o
  -8   8  13      134.50      131.01     19.84 o
  -6   8  13        0.63        7.21     12.99 o
  -4   8  13       62.71       69.48     20.93 o
  -2   8  13      525.63      644.28    114.42 o
 -13   9  13      742.70      802.91     39.42 o
 -11   9  13      731.99      891.02     34.75 o
  -9   9  13      219.33      286.86     23.06 o
  -7   9  13       15.39       30.84     13.34 o
  -5   9  13        4.01        7.33     17.21 o
  -3   9  13       92.65      109.43     29.68 o
  -1   9  13       58.96       57.85     36.82 o
 -12  10  13      321.59      275.62     26.69 o
 -10  10  13      118.83      121.04     17.83 o
  -8  10  13       22.87       47.22     14.07 o
  -6  10  13        9.14       23.61     24.70 o
  -4  10  13        8.65       24.29     17.51 o
  -2  10  13        5.98       32.49     23.02 o
 -11  11  13       83.35       98.29     26.41 o
  -9  11  13      127.03      142.35     24.56 o
  -7  11  13       22.56       37.21     25.41 o
  -5  11  13      165.89      117.63     32.10 o
  -3  11  13      106.55      137.66     32.88 o
 -10  12  13       19.58       12.46     17.23 o
  -8  12  13     1658.99     2053.50     74.18 o
  -6  12  13      134.20      200.63     35.91 o
  -4  12  13       25.24       48.71     26.67 o
  -9  13  13       12.10        4.15     18.16 o
  -7  13  13      329.37      336.79     44.04 o
 -14   0  14     1127.48     1072.59     64.02 o
 -12   0  14       43.42       25.94     20.33 o
 -10   0  14      235.72      256.73     24.86 o
  -8   0  14      385.98      389.09     43.49 o
  -6   0  14      817.89      742.51     36.51 o
  -4   0  14      181.67      233.08     48.82 o
  -2   0  14       33.51       -0.14     30.48 o
 -15   1  14       88.12       84.01     19.42 o
 -13   1  14      114.77      125.90     21.07 o
 -11   1  14       11.38       23.69     10.80 o
  -9   1  14       80.80       70.77     11.91 o
  -7   1  14      137.65      156.89     14.49 o
  -5   1  14      171.81      141.75     14.35 o
  -3   1  14       11.36       33.57     27.30 o
 -14   2  14       20.82       24.12     16.21 o
 -12   2  14       53.21       52.73     14.05 o
 -10   2  14       54.74       57.05     11.46 o
  -8   2  14       90.82       98.78     12.69 o
  -6   2  14      460.00      462.26     36.95 o
  -4   2  14       18.98       30.86     14.72 o
  -2   2  14      236.62      257.82     37.06 o
 -13   3  14        7.06        3.07     13.41 o
 -11   3  14       39.72       26.83     12.20 o
  -9   3  14       11.71       14.01     10.05 o
  -7   3  14      473.49      532.75     22.59 o
  -5   3  14        4.64       21.81     13.38 o
  -3   3  14      179.02      212.15     34.11 o
 -14   4  14        4.77       11.94     14.82 o
 -12   4  14        6.01        2.78     11.61 o
 -10   4  14       13.70       19.22     10.95 o
  -8   4  14       26.79       20.43      9.95 o
  -6   4  14      378.49      387.16     22.27 o
  -4   4  14      360.61      380.34     25.98 o
  -2   4  14       16.97       34.05     25.06 o
 -13   5  14      107.29      141.86     22.00 o
 -11   5  14        7.86       16.37     11.34 o
  -9   5  14       19.54       15.70     17.47 o
  -7   5  14       89.83       96.09     18.62 o
  -5   5  14       11.49       10.08     16.59 o
  -3   5  14       12.06       31.30     17.30 o
 -14   6  14      326.37      342.37     36.94 o
 -12   6  14      118.54      125.58     20.55 o
 -10   6  14      669.19      832.61     44.21 o
  -8   6  14       62.02       42.01     15.89 o
  -6   6  14       63.47      121.76     23.22 o
  -4   6  14      158.05      182.23     26.28 o
 -13   7  14      103.88      139.73     22.42 o
 -11   7  14      239.74      261.61     36.52 o
  -9   7  14        6.52        7.52     14.41 o
  -7   7  14      236.90      265.19     25.54 o
  -5   7  14       62.41       50.53     20.12 o
  -3   7  14      154.22      193.96     36.02 o
 -12   8  14       72.13       70.17     19.12 o
 -10   8  14       16.74        7.76     14.79 o
  -8   8  14      416.45      457.10     42.23 o
  -6   8  14        6.50        6.43     16.99 o
  -4   8  14       22.14       27.90     24.34 o
 -11   9  14      956.43     1184.29     48.11 o
  -9   9  14      157.62      192.87     26.27 o
  -7   9  14       23.42        7.69     16.81 o
  -5   9  14       11.46       23.87     24.23 o
 -10  10  14      332.55      459.61     32.34 o
  -8  10  14       80.04       63.28     26.80 o
  -6  10  14       46.64       82.55     28.18 o
 -11   1  15       22.62       37.85     16.87 o
  -9   1  15      317.56      335.80     32.46 o
  -7   1  15       17.26       -2.77     13.86 o
  -5   1  15        0.54        5.75     17.99 o
 -12   2  15        8.79        6.19     15.97 o
 -10   2  15      102.30      134.05     21.67 o
  -8   2  15      266.62      385.24     29.70 o
  -6   2  15       22.65       27.73     19.63 o
 -11   3  15      139.02      142.59     21.81 o
  -9   3  15      154.96      183.90     23.30 o
  -7   3  15      282.28      279.69     26.51 o
 -12   4  15       16.72       15.46     15.68 o
 -10   4  15        1.26       -0.33     15.21 o
  -8   4  15       96.73       85.80     18.95 o
  -6   4  15        5.91       16.49     18.17 o
 -11   5  15       35.77       23.82     16.46 o
  -9   5  15        0.33       -7.09     14.72 o
  -7   5  15       27.58       39.13     19.10 o
 -10   6  15       19.22       28.89     17.02 o
  -8   6  15       90.81       76.75     19.31 o
 
